# Supplementary material for: Rotenone Decreases Hatching Success in Brine Shrimp Embryos by Blocking Development: Implications for Zooplankton Egg Banks
Source: PLoS One. 2016 Sep 21;11(9):e0163231. doi: 10.1371/journal.pone.0163231 (PMC5031458; doi:10.1371/journal.pone.0163231)
Supplement: S1 Fig — Data used to produce Figs 1–6 are summarized on separate tabs in a single spreadsheet document. (XLSX) [file pone.0163231.s001.xlsx]

## Sheet: Fig 1
Larvae					Emergence					Cyst					Treatment	Number of individuals counted for 3 replicates combined
Replicate	24 h	1 h	Control		Replicate	24 h	1 h	Control		Replicate	24 h	1 h	Control		24 h	1020
1	7.92541	25.5172	94.9057		1	8.4	35.9	0.9		1	83.683	38.6207	4.15094		1 h	989
2	11.3924	62.1984	95.5882		2	5.06329	4.02145	0.588235		2	83.5443	33.7802	3.82353		Control	1132
3	4.36364	78.2209	92.3664		3	51.6364	3.06748	1.14504		3	44	18.7117	6.48855
Mean	7.89382	55.3122	94.2868		Mean	21.6999	14.3296	0.877758		Mean	70.4091	30.3708	4.82101
n	3	3	3		n	3	3	3		n	3	3	3
SD	3.51449	27.0182	1.69774		SD	25.9794	18.6866	0.279067		SD	22.8711	10.3832	1.45338
SE	2.02909	15.599	0.980188		SE	14.9992	10.7887	0.161119		SE	13.2046	5.99472	0.839111

## Sheet: Fig 2
[Rotenone] (µg/ml)	replicate 1 (% hatch)	replicate 2 (% hatch)	replicate 3 (% hatch)	Mean (% hatch)	SEM	Number of individuals counted for 3 replicates combined
0	93.5	87.3786	90.0943	90.3243	1.77082	618
0.125	15.3439	85.5856	77.6	59.5098	22.203	536
0.25	7.90698	29.1045	67.6768	34.8961	17.4954	547
2.5	0	7.77202	15.9817	7.91792	4.61411	517

## Sheet: Fig 3
replicate date	time (h)	relative abundance (%)	rotenone concentration	developmental stage	treatment type
2014-03-09	0	100	0 ug/ml	Cyst	Control
2014-03-11	0	100	0 ug/ml	Cyst	Control
2014-03-15	0	100	0 ug/ml	Cyst	Control
2014-03-09	0	100	0.025 ug/ml	Cyst	Rotenone
2014-03-11	0	100	0.025 ug/ml	Cyst	Rotenone
2014-03-15	0	100	0.025 ug/ml	Cyst	Rotenone
2014-03-09	0	100	0.05 ug/ml	Cyst	Rotenone
2014-03-11	0	100	0.05 ug/ml	Cyst	Rotenone
2014-03-15	0	100	0.05 ug/ml	Cyst	Rotenone
2014-03-09	0	100	0.1 ug/ml	Cyst	Rotenone
2014-03-11	0	100	0.1 ug/ml	Cyst	Rotenone
2014-03-15	0	100	0.1 ug/ml	Cyst	Rotenone
2014-03-09	0	100	0.25 ug/ml	Cyst	Rotenone
2014-03-11	0	100	0.25 ug/ml	Cyst	Rotenone
2014-03-15	0	100	0.25 ug/ml	Cyst	Rotenone
2014-03-09	0	100	0.5 ug/ml	Cyst	Rotenone
2014-03-11	0	100	0.5 ug/ml	Cyst	Rotenone
2014-03-15	0	100	0.5 ug/ml	Cyst	Rotenone
2014-03-09	8	99.1935	0 ug/ml	Cyst	Control
2014-03-11	8	96.0317	0 ug/ml	Cyst	Control
2014-03-15	8	94.4882	0 ug/ml	Cyst	Control
2014-03-09	8	100	0.025 ug/ml	Cyst	Rotenone
2014-03-11	8	97.6	0.025 ug/ml	Cyst	Rotenone
2014-03-15	8	98.4	0.025 ug/ml	Cyst	Rotenone
2014-03-09	8	100	0.05 ug/ml	Cyst	Rotenone
2014-03-11	8	100	0.05 ug/ml	Cyst	Rotenone
2014-03-15	8	99.187	0.05 ug/ml	Cyst	Rotenone
2014-03-09	8	100	0.1 ug/ml	Cyst	Rotenone
2014-03-11	8	98.374	0.1 ug/ml	Cyst	Rotenone
2014-03-15	8	100	0.1 ug/ml	Cyst	Rotenone
2014-03-09	8	100	0.25 ug/ml	Cyst	Rotenone
2014-03-11	8	100	0.25 ug/ml	Cyst	Rotenone
2014-03-15	8	100	0.25 ug/ml	Cyst	Rotenone
2014-03-09	8	100	0.5 ug/ml	Cyst	Rotenone
2014-03-11	8	100	0.5 ug/ml	Cyst	Rotenone
2014-03-15	8	100	0.5 ug/ml	Cyst	Rotenone
2014-03-09	10	54.0323	0 ug/ml	Cyst	Control
2014-03-11	10	47.619	0 ug/ml	Cyst	Control
2014-03-15	10	53.5433	0 ug/ml	Cyst	Control
2014-03-09	10	85.8696	0.025 ug/ml	Cyst	Rotenone
2014-03-11	10	76	0.025 ug/ml	Cyst	Rotenone
2014-03-15	10	83.2	0.025 ug/ml	Cyst	Rotenone
2014-03-09	10	84.252	0.05 ug/ml	Cyst	Rotenone
2014-03-11	10	86.0465	0.05 ug/ml	Cyst	Rotenone
2014-03-15	10	74.7967	0.05 ug/ml	Cyst	Rotenone
2014-03-09	10	97.5207	0.1 ug/ml	Cyst	Rotenone
2014-03-11	10	84.5528	0.1 ug/ml	Cyst	Rotenone
2014-03-15	10	87.0968	0.1 ug/ml	Cyst	Rotenone
2014-03-09	10	100	0.25 ug/ml	Cyst	Rotenone
2014-03-11	10	93.6508	0.25 ug/ml	Cyst	Rotenone
2014-03-15	10	94.3548	0.25 ug/ml	Cyst	Rotenone
2014-03-09	10	100	0.5 ug/ml	Cyst	Rotenone
2014-03-11	10	99.1803	0.5 ug/ml	Cyst	Rotenone
2014-03-15	10	97.6	0.5 ug/ml	Cyst	Rotenone
2014-03-09	12	28.2258	0 ug/ml	Cyst	Control
2014-03-11	12	19.8413	0 ug/ml	Cyst	Control
2014-03-15	12	27.5591	0 ug/ml	Cyst	Control
2014-03-09	12	76.3441	0.025 ug/ml	Cyst	Rotenone
2014-03-11	12	66.4	0.025 ug/ml	Cyst	Rotenone
2014-03-15	12	68	0.025 ug/ml	Cyst	Rotenone
2014-03-09	12	73.2283	0.05 ug/ml	Cyst	Rotenone
2014-03-11	12	72.093	0.05 ug/ml	Cyst	Rotenone
2014-03-15	12	63.4146	0.05 ug/ml	Cyst	Rotenone
2014-03-09	12	93.3884	0.1 ug/ml	Cyst	Rotenone
2014-03-11	12	76.4228	0.1 ug/ml	Cyst	Rotenone
2014-03-15	12	79.8387	0.1 ug/ml	Cyst	Rotenone
2014-03-09	12	99.2126	0.25 ug/ml	Cyst	Rotenone
2014-03-11	12	88.8889	0.25 ug/ml	Cyst	Rotenone
2014-03-15	12	89.5161	0.25 ug/ml	Cyst	Rotenone
2014-03-09	12	99.2126	0.5 ug/ml	Cyst	Rotenone
2014-03-11	12	95.082	0.5 ug/ml	Cyst	Rotenone
2014-03-15	12	96	0.5 ug/ml	Cyst	Rotenone
2014-03-09	14	24.1935	0 ug/ml	Cyst	Control
2014-03-11	14	15.873	0 ug/ml	Cyst	Control
2014-03-15	14	18.8976	0 ug/ml	Cyst	Control
2014-03-09	14	68.8172	0.025 ug/ml	Cyst	Rotenone
2014-03-11	14	62.4	0.025 ug/ml	Cyst	Rotenone
2014-03-15	14	62.4	0.025 ug/ml	Cyst	Rotenone
2014-03-09	14	67.7165	0.05 ug/ml	Cyst	Rotenone
2014-03-11	14	66.6667	0.05 ug/ml	Cyst	Rotenone
2014-03-15	14	59.3496	0.05 ug/ml	Cyst	Rotenone
2014-03-09	14	90.9091	0.1 ug/ml	Cyst	Rotenone
2014-03-11	14	72.3577	0.1 ug/ml	Cyst	Rotenone
2014-03-15	14	74.1935	0.1 ug/ml	Cyst	Rotenone
2014-03-09	14	99.2126	0.25 ug/ml	Cyst	Rotenone
2014-03-11	14	88.0952	0.25 ug/ml	Cyst	Rotenone
2014-03-15	14	86.2903	0.25 ug/ml	Cyst	Rotenone
2014-03-09	14	99.2126	0.5 ug/ml	Cyst	Rotenone
2014-03-11	14	94.2623	0.5 ug/ml	Cyst	Rotenone
2014-03-15	14	95.2	0.5 ug/ml	Cyst	Rotenone
2014-03-09	16	20.1613	0 ug/ml	Cyst	Control
2014-03-11	16	11.1111	0 ug/ml	Cyst	Control
2014-03-15	16	18.1102	0 ug/ml	Cyst	Control
2014-03-09	16	67.7419	0.025 ug/ml	Cyst	Rotenone
2014-03-11	16	58.4	0.025 ug/ml	Cyst	Rotenone
2014-03-15	16	58.4	0.025 ug/ml	Cyst	Rotenone
2014-03-09	16	67.7165	0.05 ug/ml	Cyst	Rotenone
2014-03-11	16	65.3543	0.05 ug/ml	Cyst	Rotenone
2014-03-15	16	55.2846	0.05 ug/ml	Cyst	Rotenone
2014-03-09	16	90.0826	0.1 ug/ml	Cyst	Rotenone
2014-03-11	16	69.4215	0.1 ug/ml	Cyst	Rotenone
2014-03-15	16	74.1935	0.1 ug/ml	Cyst	Rotenone
2014-03-09	16	97.6378	0.25 ug/ml	Cyst	Rotenone
2014-03-11	16	86.5079	0.25 ug/ml	Cyst	Rotenone
2014-03-15	16	86.2903	0.25 ug/ml	Cyst	Rotenone
2014-03-09	16	98.4252	0.5 ug/ml	Cyst	Rotenone
2014-03-11	16	94.2623	0.5 ug/ml	Cyst	Rotenone
2014-03-15	16	95.2	0.5 ug/ml	Cyst	Rotenone
2014-03-09	18	18.5484	0 ug/ml	Cyst	Control
2014-03-11	18	10.3175	0 ug/ml	Cyst	Control
2014-03-15	18	17.3228	0 ug/ml	Cyst	Control
2014-03-09	18	62.3656	0.025 ug/ml	Cyst	Rotenone
2014-03-11	18	57.6	0.025 ug/ml	Cyst	Rotenone
2014-03-15	18	54.4	0.025 ug/ml	Cyst	Rotenone
2014-03-09	18	67.7165	0.05 ug/ml	Cyst	Rotenone
2014-03-11	18	62.0155	0.05 ug/ml	Cyst	Rotenone
2014-03-15	18	52.0325	0.05 ug/ml	Cyst	Rotenone
2014-03-09	18	90.0826	0.1 ug/ml	Cyst	Rotenone
2014-03-11	18	67.4797	0.1 ug/ml	Cyst	Rotenone
2014-03-15	18	72.5806	0.1 ug/ml	Cyst	Rotenone
2014-03-09	18	96.8504	0.25 ug/ml	Cyst	Rotenone
2014-03-11	18	85.7143	0.25 ug/ml	Cyst	Rotenone
2014-03-15	18	84.6774	0.25 ug/ml	Cyst	Rotenone
2014-03-09	18	98.4252	0.5 ug/ml	Cyst	Rotenone
2014-03-11	18	93.4426	0.5 ug/ml	Cyst	Rotenone
2014-03-15	18	95.2	0.5 ug/ml	Cyst	Rotenone
2014-03-09	20	15.3226	0 ug/ml	Cyst	Control
2014-03-11	20	9.52381	0 ug/ml	Cyst	Control
2014-03-15	20	17.3228	0 ug/ml	Cyst	Control
2014-03-09	20	63.4409	0.025 ug/ml	Cyst	Rotenone
2014-03-11	20	56	0.025 ug/ml	Cyst	Rotenone
2014-03-15	20	52.8	0.025 ug/ml	Cyst	Rotenone
2014-03-09	20	67.7165	0.05 ug/ml	Cyst	Rotenone
2014-03-11	20	60.4651	0.05 ug/ml	Cyst	Rotenone
2014-03-15	20	53.6585	0.05 ug/ml	Cyst	Rotenone
2014-03-09	20	87.6033	0.1 ug/ml	Cyst	Rotenone
2014-03-11	20	65.0407	0.1 ug/ml	Cyst	Rotenone
2014-03-15	20	70.1613	0.1 ug/ml	Cyst	Rotenone
2014-03-09	20	96.063	0.25 ug/ml	Cyst	Rotenone
2014-03-11	20	85.7143	0.25 ug/ml	Cyst	Rotenone
2014-03-15	20	83.871	0.25 ug/ml	Cyst	Rotenone
2014-03-09	20	98.4252	0.5 ug/ml	Cyst	Rotenone
2014-03-11	20	94.2623	0.5 ug/ml	Cyst	Rotenone
2014-03-15	20	95.2	0.5 ug/ml	Cyst	Rotenone
2014-03-09	24	11.2903	0 ug/ml	Cyst	Control
2014-03-11	24	8.73016	0 ug/ml	Cyst	Control
2014-03-15	24	14.1732	0 ug/ml	Cyst	Control
2014-03-09	24	61.2903	0.025 ug/ml	Cyst	Rotenone
2014-03-11	24	52	0.025 ug/ml	Cyst	Rotenone
2014-03-15	24	48	0.025 ug/ml	Cyst	Rotenone
2014-03-09	24	65.3543	0.05 ug/ml	Cyst	Rotenone
2014-03-11	24	55.814	0.05 ug/ml	Cyst	Rotenone
2014-03-15	24	48.7805	0.05 ug/ml	Cyst	Rotenone
2014-03-09	24	87.6033	0.1 ug/ml	Cyst	Rotenone
2014-03-11	24	60.9756	0.1 ug/ml	Cyst	Rotenone
2014-03-15	24	68.5484	0.1 ug/ml	Cyst	Rotenone
2014-03-09	24	96.063	0.25 ug/ml	Cyst	Rotenone
2014-03-11	24	83.3333	0.25 ug/ml	Cyst	Rotenone
2014-03-15	24	83.0645	0.25 ug/ml	Cyst	Rotenone
2014-03-09	24	98.4252	0.5 ug/ml	Cyst	Rotenone
2014-03-11	24	94.2623	0.5 ug/ml	Cyst	Rotenone
2014-03-15	24	93.6	0.5 ug/ml	Cyst	Rotenone
2014-03-09	36	9.67742	0 ug/ml	Cyst	Control
2014-03-11	36	8.73016	0 ug/ml	Cyst	Control
2014-03-15	36	11.811	0 ug/ml	Cyst	Control
2014-03-09	36	53.7634	0.025 ug/ml	Cyst	Rotenone
2014-03-11	36	44	0.025 ug/ml	Cyst	Rotenone
2014-03-15	36	40.8	0.025 ug/ml	Cyst	Rotenone
2014-03-09	36	62.9921	0.05 ug/ml	Cyst	Rotenone
2014-03-11	36	48.8372	0.05 ug/ml	Cyst	Rotenone
2014-03-15	36	44.7154	0.05 ug/ml	Cyst	Rotenone
2014-03-09	36	85.9504	0.1 ug/ml	Cyst	Rotenone
2014-03-11	36	56.0976	0.1 ug/ml	Cyst	Rotenone
2014-03-15	36	63.7097	0.1 ug/ml	Cyst	Rotenone
2014-03-09	36	95.2756	0.25 ug/ml	Cyst	Rotenone
2014-03-11	36	81.746	0.25 ug/ml	Cyst	Rotenone
2014-03-15	36	81.4516	0.25 ug/ml	Cyst	Rotenone
2014-03-09	36	97.6378	0.5 ug/ml	Cyst	Rotenone
2014-03-11	36	93.4426	0.5 ug/ml	Cyst	Rotenone
2014-03-15	36	92.8	0.5 ug/ml	Cyst	Rotenone
2014-03-09	48	8.06452	0 ug/ml	Cyst	Control
2014-03-11	48	7.93651	0 ug/ml	Cyst	Control
2014-03-15	48	10.2362	0 ug/ml	Cyst	Control
2014-03-09	48	49.4624	0.025 ug/ml	Cyst	Rotenone
2014-03-11	48	40	0.025 ug/ml	Cyst	Rotenone
2014-03-15	48	36.8	0.025 ug/ml	Cyst	Rotenone
2014-03-09	48	61.4173	0.05 ug/ml	Cyst	Rotenone
2014-03-11	48	44.9612	0.05 ug/ml	Cyst	Rotenone
2014-03-15	48	41.4634	0.05 ug/ml	Cyst	Rotenone
2014-03-09	48	86.7769	0.1 ug/ml	Cyst	Rotenone
2014-03-11	48	56.0976	0.1 ug/ml	Cyst	Rotenone
2014-03-15	48	62.0968	0.1 ug/ml	Cyst	Rotenone
2014-03-09	48	95.2756	0.25 ug/ml	Cyst	Rotenone
2014-03-11	48	81.746	0.25 ug/ml	Cyst	Rotenone
2014-03-15	48	81.4516	0.25 ug/ml	Cyst	Rotenone
2014-03-09	48	97.6378	0.5 ug/ml	Cyst	Rotenone
2014-03-11	48	92.623	0.5 ug/ml	Cyst	Rotenone
2014-03-15	48	92.8	0.5 ug/ml	Cyst	Rotenone
2014-03-09	68	8.06452	0 ug/ml	Cyst	Control
2014-03-11	68	7.93651	0 ug/ml	Cyst	Control
2014-03-15	68	11.0236	0 ug/ml	Cyst	Control
2014-03-09	68	43.0108	0.025 ug/ml	Cyst	Rotenone
2014-03-11	68	32	0.025 ug/ml	Cyst	Rotenone
2014-03-15	68	29.6	0.025 ug/ml	Cyst	Rotenone
2014-03-09	68	51.9685	0.05 ug/ml	Cyst	Rotenone
2014-03-11	68	38.7597	0.05 ug/ml	Cyst	Rotenone
2014-03-15	68	35.7724	0.05 ug/ml	Cyst	Rotenone
2014-03-09	68	84.2975	0.1 ug/ml	Cyst	Rotenone
2014-03-11	68	50.4065	0.1 ug/ml	Cyst	Rotenone
2014-03-15	68	58.0645	0.1 ug/ml	Cyst	Rotenone
2014-03-09	68	95.2756	0.25 ug/ml	Cyst	Rotenone
2014-03-11	68	81.746	0.25 ug/ml	Cyst	Rotenone
2014-03-15	68	80.6452	0.25 ug/ml	Cyst	Rotenone
2014-03-09	68	97.6378	0.5 ug/ml	Cyst	Rotenone
2014-03-11	68	90.9836	0.5 ug/ml	Cyst	Rotenone
2014-03-15	68	92	0.5 ug/ml	Cyst	Rotenone
2014-03-09	0	0	0 ug/ml	E1-All	Control
2014-03-11	0	0	0 ug/ml	E1-All	Control
2014-03-15	0	0	0 ug/ml	E1-All	Control
2014-03-09	0	0	0.025 ug/ml	E1-All	Rotenone
2014-03-11	0	0	0.025 ug/ml	E1-All	Rotenone
2014-03-15	0	0	0.025 ug/ml	E1-All	Rotenone
2014-03-09	0	0	0.05 ug/ml	E1-All	Rotenone
2014-03-11	0	0	0.05 ug/ml	E1-All	Rotenone
2014-03-15	0	0	0.05 ug/ml	E1-All	Rotenone
2014-03-09	0	0	0.1 ug/ml	E1-All	Rotenone
2014-03-11	0	0	0.1 ug/ml	E1-All	Rotenone
2014-03-15	0	0	0.1 ug/ml	E1-All	Rotenone
2014-03-09	0	0	0.25 ug/ml	E1-All	Rotenone
2014-03-11	0	0	0.25 ug/ml	E1-All	Rotenone
2014-03-15	0	0	0.25 ug/ml	E1-All	Rotenone
2014-03-09	0	0	0.5 ug/ml	E1-All	Rotenone
2014-03-11	0	0	0.5 ug/ml	E1-All	Rotenone
2014-03-15	0	0	0.5 ug/ml	E1-All	Rotenone
2014-03-09	8	0.806452	0 ug/ml	E1-All	Control
2014-03-11	8	3.96825	0 ug/ml	E1-All	Control
2014-03-15	8	5.51181	0 ug/ml	E1-All	Control
2014-03-09	8	0	0.025 ug/ml	E1-All	Rotenone
2014-03-11	8	2.4	0.025 ug/ml	E1-All	Rotenone
2014-03-15	8	1.6	0.025 ug/ml	E1-All	Rotenone
2014-03-09	8	0	0.05 ug/ml	E1-All	Rotenone
2014-03-11	8	0	0.05 ug/ml	E1-All	Rotenone
2014-03-15	8	0.813008	0.05 ug/ml	E1-All	Rotenone
2014-03-09	8	0	0.1 ug/ml	E1-All	Rotenone
2014-03-11	8	1.62602	0.1 ug/ml	E1-All	Rotenone
2014-03-15	8	0	0.1 ug/ml	E1-All	Rotenone
2014-03-09	8	0	0.25 ug/ml	E1-All	Rotenone
2014-03-11	8	0	0.25 ug/ml	E1-All	Rotenone
2014-03-15	8	0	0.25 ug/ml	E1-All	Rotenone
2014-03-09	8	0	0.5 ug/ml	E1-All	Rotenone
2014-03-11	8	0	0.5 ug/ml	E1-All	Rotenone
2014-03-15	8	0	0.5 ug/ml	E1-All	Rotenone
2014-03-09	10	43.5484	0 ug/ml	E1-All	Control
2014-03-11	10	46.0317	0 ug/ml	E1-All	Control
2014-03-15	10	44.0945	0 ug/ml	E1-All	Control
2014-03-09	10	14.1304	0.025 ug/ml	E1-All	Rotenone
2014-03-11	10	21.6	0.025 ug/ml	E1-All	Rotenone
2014-03-15	10	15.2	0.025 ug/ml	E1-All	Rotenone
2014-03-09	10	14.9606	0.05 ug/ml	E1-All	Rotenone
2014-03-11	10	13.9535	0.05 ug/ml	E1-All	Rotenone
2014-03-15	10	25.2033	0.05 ug/ml	E1-All	Rotenone
2014-03-09	10	2.47934	0.1 ug/ml	E1-All	Rotenone
2014-03-11	10	13.8211	0.1 ug/ml	E1-All	Rotenone
2014-03-15	10	12.9032	0.1 ug/ml	E1-All	Rotenone
2014-03-09	10	0	0.25 ug/ml	E1-All	Rotenone
2014-03-11	10	6.34921	0.25 ug/ml	E1-All	Rotenone
2014-03-15	10	4.83871	0.25 ug/ml	E1-All	Rotenone
2014-03-09	10	0	0.5 ug/ml	E1-All	Rotenone
2014-03-11	10	0.819672	0.5 ug/ml	E1-All	Rotenone
2014-03-15	10	2.4	0.5 ug/ml	E1-All	Rotenone
2014-03-09	12	25.8065	0 ug/ml	E1-All	Control
2014-03-11	12	28.5714	0 ug/ml	E1-All	Control
2014-03-15	12	28.3465	0 ug/ml	E1-All	Control
2014-03-09	12	8.60215	0.025 ug/ml	E1-All	Rotenone
2014-03-11	12	12	0.025 ug/ml	E1-All	Rotenone
2014-03-15	12	16	0.025 ug/ml	E1-All	Rotenone
2014-03-09	12	14.1732	0.05 ug/ml	E1-All	Rotenone
2014-03-11	12	15.5039	0.05 ug/ml	E1-All	Rotenone
2014-03-15	12	14.6341	0.05 ug/ml	E1-All	Rotenone
2014-03-09	12	4.95868	0.1 ug/ml	E1-All	Rotenone
2014-03-11	12	10.5691	0.1 ug/ml	E1-All	Rotenone
2014-03-15	12	8.06452	0.1 ug/ml	E1-All	Rotenone
2014-03-09	12	0.787402	0.25 ug/ml	E1-All	Rotenone
2014-03-11	12	7.14286	0.25 ug/ml	E1-All	Rotenone
2014-03-15	12	5.64516	0.25 ug/ml	E1-All	Rotenone
2014-03-09	12	0.787402	0.5 ug/ml	E1-All	Rotenone
2014-03-11	12	4.09836	0.5 ug/ml	E1-All	Rotenone
2014-03-15	12	1.6	0.5 ug/ml	E1-All	Rotenone
2014-03-09	14	7.25806	0 ug/ml	E1-All	Control
2014-03-11	14	5.55556	0 ug/ml	E1-All	Control
2014-03-15	14	12.5984	0 ug/ml	E1-All	Control
2014-03-09	14	7.52688	0.025 ug/ml	E1-All	Rotenone
2014-03-11	14	4	0.025 ug/ml	E1-All	Rotenone
2014-03-15	14	8.8	0.025 ug/ml	E1-All	Rotenone
2014-03-09	14	7.08661	0.05 ug/ml	E1-All	Rotenone
2014-03-11	14	7.75194	0.05 ug/ml	E1-All	Rotenone
2014-03-15	14	6.50407	0.05 ug/ml	E1-All	Rotenone
2014-03-09	14	2.47934	0.1 ug/ml	E1-All	Rotenone
2014-03-11	14	4.87805	0.1 ug/ml	E1-All	Rotenone
2014-03-15	14	7.25806	0.1 ug/ml	E1-All	Rotenone
2014-03-09	14	0	0.25 ug/ml	E1-All	Rotenone
2014-03-11	14	0.793651	0.25 ug/ml	E1-All	Rotenone
2014-03-15	14	5.64516	0.25 ug/ml	E1-All	Rotenone
2014-03-09	14	0	0.5 ug/ml	E1-All	Rotenone
2014-03-11	14	1.63934	0.5 ug/ml	E1-All	Rotenone
2014-03-15	14	1.6	0.5 ug/ml	E1-All	Rotenone
2014-03-09	16	3.22581	0 ug/ml	E1-All	Control
2014-03-11	16	5.55556	0 ug/ml	E1-All	Control
2014-03-15	16	1.5748	0 ug/ml	E1-All	Control
2014-03-09	16	2.15054	0.025 ug/ml	E1-All	Rotenone
2014-03-11	16	4	0.025 ug/ml	E1-All	Rotenone
2014-03-15	16	5.6	0.025 ug/ml	E1-All	Rotenone
2014-03-09	16	3.14961	0.05 ug/ml	E1-All	Rotenone
2014-03-11	16	1.5748	0.05 ug/ml	E1-All	Rotenone
2014-03-15	16	4.06504	0.05 ug/ml	E1-All	Rotenone
2014-03-09	16	0.826446	0.1 ug/ml	E1-All	Rotenone
2014-03-11	16	4.13223	0.1 ug/ml	E1-All	Rotenone
2014-03-15	16	2.41935	0.1 ug/ml	E1-All	Rotenone
2014-03-09	16	1.5748	0.25 ug/ml	E1-All	Rotenone
2014-03-11	16	1.5873	0.25 ug/ml	E1-All	Rotenone
2014-03-15	16	0.806452	0.25 ug/ml	E1-All	Rotenone
2014-03-09	16	0.787402	0.5 ug/ml	E1-All	Rotenone
2014-03-11	16	0.819672	0.5 ug/ml	E1-All	Rotenone
2014-03-15	16	0	0.5 ug/ml	E1-All	Rotenone
2014-03-09	18	2.41935	0 ug/ml	E1-All	Control
2014-03-11	18	2.38095	0 ug/ml	E1-All	Control
2014-03-15	18	0.787402	0 ug/ml	E1-All	Control
2014-03-09	18	4.30108	0.025 ug/ml	E1-All	Rotenone
2014-03-11	18	2.4	0.025 ug/ml	E1-All	Rotenone
2014-03-15	18	4.8	0.025 ug/ml	E1-All	Rotenone
2014-03-09	18	0.787402	0.05 ug/ml	E1-All	Rotenone
2014-03-11	18	1.55039	0.05 ug/ml	E1-All	Rotenone
2014-03-15	18	3.25203	0.05 ug/ml	E1-All	Rotenone
2014-03-09	18	0	0.1 ug/ml	E1-All	Rotenone
2014-03-11	18	0	0.1 ug/ml	E1-All	Rotenone
2014-03-15	18	2.41935	0.1 ug/ml	E1-All	Rotenone
2014-03-09	18	1.5748	0.25 ug/ml	E1-All	Rotenone
2014-03-11	18	1.5873	0.25 ug/ml	E1-All	Rotenone
2014-03-15	18	1.6129	0.25 ug/ml	E1-All	Rotenone
2014-03-09	18	0	0.5 ug/ml	E1-All	Rotenone
2014-03-11	18	1.63934	0.5 ug/ml	E1-All	Rotenone
2014-03-15	18	0	0.5 ug/ml	E1-All	Rotenone
2014-03-09	20	3.22581	0 ug/ml	E1-All	Control
2014-03-11	20	0.793651	0 ug/ml	E1-All	Control
2014-03-15	20	0	0 ug/ml	E1-All	Control
2014-03-09	20	2.15054	0.025 ug/ml	E1-All	Rotenone
2014-03-11	20	1.6	0.025 ug/ml	E1-All	Rotenone
2014-03-15	20	3.2	0.025 ug/ml	E1-All	Rotenone
2014-03-09	20	0	0.05 ug/ml	E1-All	Rotenone
2014-03-11	20	1.55039	0.05 ug/ml	E1-All	Rotenone
2014-03-15	20	3.25203	0.05 ug/ml	E1-All	Rotenone
2014-03-09	20	2.47934	0.1 ug/ml	E1-All	Rotenone
2014-03-11	20	2.43902	0.1 ug/ml	E1-All	Rotenone
2014-03-15	20	2.41935	0.1 ug/ml	E1-All	Rotenone
2014-03-09	20	0.787402	0.25 ug/ml	E1-All	Rotenone
2014-03-11	20	0	0.25 ug/ml	E1-All	Rotenone
2014-03-15	20	1.6129	0.25 ug/ml	E1-All	Rotenone
2014-03-09	20	0	0.5 ug/ml	E1-All	Rotenone
2014-03-11	20	0.819672	0.5 ug/ml	E1-All	Rotenone
2014-03-15	20	0	0.5 ug/ml	E1-All	Rotenone
2014-03-09	24	1.6129	0 ug/ml	E1-All	Control
2014-03-11	24	0.793651	0 ug/ml	E1-All	Control
2014-03-15	24	0.787402	0 ug/ml	E1-All	Control
2014-03-09	24	1.07527	0.025 ug/ml	E1-All	Rotenone
2014-03-11	24	3.2	0.025 ug/ml	E1-All	Rotenone
2014-03-15	24	3.2	0.025 ug/ml	E1-All	Rotenone
2014-03-09	24	1.5748	0.05 ug/ml	E1-All	Rotenone
2014-03-11	24	3.87597	0.05 ug/ml	E1-All	Rotenone
2014-03-15	24	0.813008	0.05 ug/ml	E1-All	Rotenone
2014-03-09	24	1.65289	0.1 ug/ml	E1-All	Rotenone
2014-03-11	24	2.43902	0.1 ug/ml	E1-All	Rotenone
2014-03-15	24	0.806452	0.1 ug/ml	E1-All	Rotenone
2014-03-09	24	0	0.25 ug/ml	E1-All	Rotenone
2014-03-11	24	1.5873	0.25 ug/ml	E1-All	Rotenone
2014-03-15	24	1.6129	0.25 ug/ml	E1-All	Rotenone
2014-03-09	24	0	0.5 ug/ml	E1-All	Rotenone
2014-03-11	24	0	0.5 ug/ml	E1-All	Rotenone
2014-03-15	24	0.8	0.5 ug/ml	E1-All	Rotenone
2014-03-09	36	1.6129	0 ug/ml	E1-All	Control
2014-03-11	36	0	0 ug/ml	E1-All	Control
2014-03-15	36	1.5748	0 ug/ml	E1-All	Control
2014-03-09	36	1.07527	0.025 ug/ml	E1-All	Rotenone
2014-03-11	36	1.6	0.025 ug/ml	E1-All	Rotenone
2014-03-15	36	2.4	0.025 ug/ml	E1-All	Rotenone
2014-03-09	36	0	0.05 ug/ml	E1-All	Rotenone
2014-03-11	36	1.55039	0.05 ug/ml	E1-All	Rotenone
2014-03-15	36	2.43902	0.05 ug/ml	E1-All	Rotenone
2014-03-09	36	0.826446	0.1 ug/ml	E1-All	Rotenone
2014-03-11	36	0.813008	0.1 ug/ml	E1-All	Rotenone
2014-03-15	36	0	0.1 ug/ml	E1-All	Rotenone
2014-03-09	36	0	0.25 ug/ml	E1-All	Rotenone
2014-03-11	36	0	0.25 ug/ml	E1-All	Rotenone
2014-03-15	36	0	0.25 ug/ml	E1-All	Rotenone
2014-03-09	36	0.787402	0.5 ug/ml	E1-All	Rotenone
2014-03-11	36	0	0.5 ug/ml	E1-All	Rotenone
2014-03-15	36	0	0.5 ug/ml	E1-All	Rotenone
2014-03-09	48	1.6129	0 ug/ml	E1-All	Control
2014-03-11	48	0	0 ug/ml	E1-All	Control
2014-03-15	48	1.5748	0 ug/ml	E1-All	Control
2014-03-09	48	2.15054	0.025 ug/ml	E1-All	Rotenone
2014-03-11	48	1.6	0.025 ug/ml	E1-All	Rotenone
2014-03-15	48	1.6	0.025 ug/ml	E1-All	Rotenone
2014-03-09	48	0	0.05 ug/ml	E1-All	Rotenone
2014-03-11	48	3.10078	0.05 ug/ml	E1-All	Rotenone
2014-03-15	48	0.813008	0.05 ug/ml	E1-All	Rotenone
2014-03-09	48	0	0.1 ug/ml	E1-All	Rotenone
2014-03-11	48	0.813008	0.1 ug/ml	E1-All	Rotenone
2014-03-15	48	0	0.1 ug/ml	E1-All	Rotenone
2014-03-09	48	0	0.25 ug/ml	E1-All	Rotenone
2014-03-11	48	0	0.25 ug/ml	E1-All	Rotenone
2014-03-15	48	0	0.25 ug/ml	E1-All	Rotenone
2014-03-09	48	0	0.5 ug/ml	E1-All	Rotenone
2014-03-11	48	0	0.5 ug/ml	E1-All	Rotenone
2014-03-15	48	0	0.5 ug/ml	E1-All	Rotenone
2014-03-09	68	1.6129	0 ug/ml	E1-All	Control
2014-03-11	68	0	0 ug/ml	E1-All	Control
2014-03-15	68	0	0 ug/ml	E1-All	Control
2014-03-09	68	0	0.025 ug/ml	E1-All	Rotenone
2014-03-11	68	0.8	0.025 ug/ml	E1-All	Rotenone
2014-03-15	68	1.6	0.025 ug/ml	E1-All	Rotenone
2014-03-09	68	2.3622	0.05 ug/ml	E1-All	Rotenone
2014-03-11	68	2.32558	0.05 ug/ml	E1-All	Rotenone
2014-03-15	68	0.813008	0.05 ug/ml	E1-All	Rotenone
2014-03-09	68	2.47934	0.1 ug/ml	E1-All	Rotenone
2014-03-11	68	1.62602	0.1 ug/ml	E1-All	Rotenone
2014-03-15	68	2.41935	0.1 ug/ml	E1-All	Rotenone
2014-03-09	68	0	0.25 ug/ml	E1-All	Rotenone
2014-03-11	68	0	0.25 ug/ml	E1-All	Rotenone
2014-03-15	68	0	0.25 ug/ml	E1-All	Rotenone
2014-03-09	68	0	0.5 ug/ml	E1-All	Rotenone
2014-03-11	68	0	0.5 ug/ml	E1-All	Rotenone
2014-03-15	68	0	0.5 ug/ml	E1-All	Rotenone
2014-03-09	0	0	0 ug/ml	E1-ED	Control
2014-03-11	0	0	0 ug/ml	E1-ED	Control
2014-03-15	0	0	0 ug/ml	E1-ED	Control
2014-03-09	0	0	0.025 ug/ml	E1-ED	Rotenone
2014-03-11	0	0	0.025 ug/ml	E1-ED	Rotenone
2014-03-15	0	0	0.025 ug/ml	E1-ED	Rotenone
2014-03-09	0	0	0.05 ug/ml	E1-ED	Rotenone
2014-03-11	0	0	0.05 ug/ml	E1-ED	Rotenone
2014-03-15	0	0	0.05 ug/ml	E1-ED	Rotenone
2014-03-09	0	0	0.1 ug/ml	E1-ED	Rotenone
2014-03-11	0	0	0.1 ug/ml	E1-ED	Rotenone
2014-03-15	0	0	0.1 ug/ml	E1-ED	Rotenone
2014-03-09	0	0	0.25 ug/ml	E1-ED	Rotenone
2014-03-11	0	0	0.25 ug/ml	E1-ED	Rotenone
2014-03-15	0	0	0.25 ug/ml	E1-ED	Rotenone
2014-03-09	0	0	0.5 ug/ml	E1-ED	Rotenone
2014-03-11	0	0	0.5 ug/ml	E1-ED	Rotenone
2014-03-15	0	0	0.5 ug/ml	E1-ED	Rotenone
2014-03-09	8	0.806452	0 ug/ml	E1-ED	Control
2014-03-11	8	3.96825	0 ug/ml	E1-ED	Control
2014-03-15	8	5.51181	0 ug/ml	E1-ED	Control
2014-03-09	8	0	0.025 ug/ml	E1-ED	Rotenone
2014-03-11	8	2.4	0.025 ug/ml	E1-ED	Rotenone
2014-03-15	8	1.6	0.025 ug/ml	E1-ED	Rotenone
2014-03-09	8	0	0.05 ug/ml	E1-ED	Rotenone
2014-03-11	8	0	0.05 ug/ml	E1-ED	Rotenone
2014-03-15	8	0.813008	0.05 ug/ml	E1-ED	Rotenone
2014-03-09	8	0	0.1 ug/ml	E1-ED	Rotenone
2014-03-11	8	1.62602	0.1 ug/ml	E1-ED	Rotenone
2014-03-15	8	0	0.1 ug/ml	E1-ED	Rotenone
2014-03-09	8	0	0.25 ug/ml	E1-ED	Rotenone
2014-03-11	8	0	0.25 ug/ml	E1-ED	Rotenone
2014-03-15	8	0	0.25 ug/ml	E1-ED	Rotenone
2014-03-09	8	0	0.5 ug/ml	E1-ED	Rotenone
2014-03-11	8	0	0.5 ug/ml	E1-ED	Rotenone
2014-03-15	8	0	0.5 ug/ml	E1-ED	Rotenone
2014-03-09	10	37.0968	0 ug/ml	E1-ED	Control
2014-03-11	10	30.9524	0 ug/ml	E1-ED	Control
2014-03-15	10	25.1969	0 ug/ml	E1-ED	Control
2014-03-09	10	11.9565	0.025 ug/ml	E1-ED	Rotenone
2014-03-11	10	14.4	0.025 ug/ml	E1-ED	Rotenone
2014-03-15	10	8.8	0.025 ug/ml	E1-ED	Rotenone
2014-03-09	10	10.2362	0.05 ug/ml	E1-ED	Rotenone
2014-03-11	10	9.30233	0.05 ug/ml	E1-ED	Rotenone
2014-03-15	10	13.0081	0.05 ug/ml	E1-ED	Rotenone
2014-03-09	10	2.47934	0.1 ug/ml	E1-ED	Rotenone
2014-03-11	10	6.50407	0.1 ug/ml	E1-ED	Rotenone
2014-03-15	10	6.45161	0.1 ug/ml	E1-ED	Rotenone
2014-03-09	10	0	0.25 ug/ml	E1-ED	Rotenone
2014-03-11	10	5.55556	0.25 ug/ml	E1-ED	Rotenone
2014-03-15	10	3.22581	0.25 ug/ml	E1-ED	Rotenone
2014-03-09	10	0	0.5 ug/ml	E1-ED	Rotenone
2014-03-11	10	0.819672	0.5 ug/ml	E1-ED	Rotenone
2014-03-15	10	1.6	0.5 ug/ml	E1-ED	Rotenone
2014-03-09	12	18.5484	0 ug/ml	E1-ED	Control
2014-03-11	12	6.34921	0 ug/ml	E1-ED	Control
2014-03-15	12	11.811	0 ug/ml	E1-ED	Control
2014-03-09	12	4.30108	0.025 ug/ml	E1-ED	Rotenone
2014-03-11	12	1.6	0.025 ug/ml	E1-ED	Rotenone
2014-03-15	12	4.8	0.025 ug/ml	E1-ED	Rotenone
2014-03-09	12	6.29921	0.05 ug/ml	E1-ED	Rotenone
2014-03-11	12	5.42636	0.05 ug/ml	E1-ED	Rotenone
2014-03-15	12	5.69106	0.05 ug/ml	E1-ED	Rotenone
2014-03-09	12	4.13223	0.1 ug/ml	E1-ED	Rotenone
2014-03-11	12	4.06504	0.1 ug/ml	E1-ED	Rotenone
2014-03-15	12	1.6129	0.1 ug/ml	E1-ED	Rotenone
2014-03-09	12	0	0.25 ug/ml	E1-ED	Rotenone
2014-03-11	12	1.5873	0.25 ug/ml	E1-ED	Rotenone
2014-03-15	12	2.41935	0.25 ug/ml	E1-ED	Rotenone
2014-03-09	12	0	0.5 ug/ml	E1-ED	Rotenone
2014-03-11	12	1.63934	0.5 ug/ml	E1-ED	Rotenone
2014-03-15	12	0.8	0.5 ug/ml	E1-ED	Rotenone
2014-03-09	14	3.22581	0 ug/ml	E1-ED	Control
2014-03-11	14	2.38095	0 ug/ml	E1-ED	Control
2014-03-15	14	2.3622	0 ug/ml	E1-ED	Control
2014-03-09	14	3.22581	0.025 ug/ml	E1-ED	Rotenone
2014-03-11	14	1.6	0.025 ug/ml	E1-ED	Rotenone
2014-03-15	14	2.4	0.025 ug/ml	E1-ED	Rotenone
2014-03-09	14	1.5748	0.05 ug/ml	E1-ED	Rotenone
2014-03-11	14	1.55039	0.05 ug/ml	E1-ED	Rotenone
2014-03-15	14	2.43902	0.05 ug/ml	E1-ED	Rotenone
2014-03-09	14	0.826446	0.1 ug/ml	E1-ED	Rotenone
2014-03-11	14	0.813008	0.1 ug/ml	E1-ED	Rotenone
2014-03-15	14	2.41935	0.1 ug/ml	E1-ED	Rotenone
2014-03-09	14	0	0.25 ug/ml	E1-ED	Rotenone
2014-03-11	14	0.793651	0.25 ug/ml	E1-ED	Rotenone
2014-03-15	14	0.806452	0.25 ug/ml	E1-ED	Rotenone
2014-03-09	14	0	0.5 ug/ml	E1-ED	Rotenone
2014-03-11	14	0.819672	0.5 ug/ml	E1-ED	Rotenone
2014-03-15	14	0	0.5 ug/ml	E1-ED	Rotenone
2014-03-09	16	2.41935	0 ug/ml	E1-ED	Control
2014-03-11	16	3.96825	0 ug/ml	E1-ED	Control
2014-03-15	16	0.787402	0 ug/ml	E1-ED	Control
2014-03-09	16	1.07527	0.025 ug/ml	E1-ED	Rotenone
2014-03-11	16	0.8	0.025 ug/ml	E1-ED	Rotenone
2014-03-15	16	3.2	0.025 ug/ml	E1-ED	Rotenone
2014-03-09	16	0.787402	0.05 ug/ml	E1-ED	Rotenone
2014-03-11	16	0.787402	0.05 ug/ml	E1-ED	Rotenone
2014-03-15	16	1.62602	0.05 ug/ml	E1-ED	Rotenone
2014-03-09	16	0.826446	0.1 ug/ml	E1-ED	Rotenone
2014-03-11	16	1.65289	0.1 ug/ml	E1-ED	Rotenone
2014-03-15	16	0	0.1 ug/ml	E1-ED	Rotenone
2014-03-09	16	0.787402	0.25 ug/ml	E1-ED	Rotenone
2014-03-11	16	1.5873	0.25 ug/ml	E1-ED	Rotenone
2014-03-15	16	0	0.25 ug/ml	E1-ED	Rotenone
2014-03-09	16	0	0.5 ug/ml	E1-ED	Rotenone
2014-03-11	16	0	0.5 ug/ml	E1-ED	Rotenone
2014-03-15	16	0	0.5 ug/ml	E1-ED	Rotenone
2014-03-09	18	1.6129	0 ug/ml	E1-ED	Control
2014-03-11	18	2.38095	0 ug/ml	E1-ED	Control
2014-03-15	18	0	0 ug/ml	E1-ED	Control
2014-03-09	18	4.30108	0.025 ug/ml	E1-ED	Rotenone
2014-03-11	18	0	0.025 ug/ml	E1-ED	Rotenone
2014-03-15	18	0.8	0.025 ug/ml	E1-ED	Rotenone
2014-03-09	18	0	0.05 ug/ml	E1-ED	Rotenone
2014-03-11	18	0	0.05 ug/ml	E1-ED	Rotenone
2014-03-15	18	1.62602	0.05 ug/ml	E1-ED	Rotenone
2014-03-09	18	0	0.1 ug/ml	E1-ED	Rotenone
2014-03-11	18	0	0.1 ug/ml	E1-ED	Rotenone
2014-03-15	18	0.806452	0.1 ug/ml	E1-ED	Rotenone
2014-03-09	18	0	0.25 ug/ml	E1-ED	Rotenone
2014-03-11	18	0	0.25 ug/ml	E1-ED	Rotenone
2014-03-15	18	0.806452	0.25 ug/ml	E1-ED	Rotenone
2014-03-09	18	0	0.5 ug/ml	E1-ED	Rotenone
2014-03-11	18	0.819672	0.5 ug/ml	E1-ED	Rotenone
2014-03-15	18	0	0.5 ug/ml	E1-ED	Rotenone
2014-03-09	20	2.41935	0 ug/ml	E1-ED	Control
2014-03-11	20	0.793651	0 ug/ml	E1-ED	Control
2014-03-15	20	0	0 ug/ml	E1-ED	Control
2014-03-09	20	1.07527	0.025 ug/ml	E1-ED	Rotenone
2014-03-11	20	0.8	0.025 ug/ml	E1-ED	Rotenone
2014-03-15	20	1.6	0.025 ug/ml	E1-ED	Rotenone
2014-03-09	20	0	0.05 ug/ml	E1-ED	Rotenone
2014-03-11	20	0.775194	0.05 ug/ml	E1-ED	Rotenone
2014-03-15	20	1.62602	0.05 ug/ml	E1-ED	Rotenone
2014-03-09	20	2.47934	0.1 ug/ml	E1-ED	Rotenone
2014-03-11	20	0.813008	0.1 ug/ml	E1-ED	Rotenone
2014-03-15	20	0	0.1 ug/ml	E1-ED	Rotenone
2014-03-09	20	0	0.25 ug/ml	E1-ED	Rotenone
2014-03-11	20	0	0.25 ug/ml	E1-ED	Rotenone
2014-03-15	20	0	0.25 ug/ml	E1-ED	Rotenone
2014-03-09	20	0	0.5 ug/ml	E1-ED	Rotenone
2014-03-11	20	0	0.5 ug/ml	E1-ED	Rotenone
2014-03-15	20	0	0.5 ug/ml	E1-ED	Rotenone
2014-03-09	24	0.806452	0 ug/ml	E1-ED	Control
2014-03-11	24	0	0 ug/ml	E1-ED	Control
2014-03-15	24	0.787402	0 ug/ml	E1-ED	Control
2014-03-09	24	0	0.025 ug/ml	E1-ED	Rotenone
2014-03-11	24	0.8	0.025 ug/ml	E1-ED	Rotenone
2014-03-15	24	1.6	0.025 ug/ml	E1-ED	Rotenone
2014-03-09	24	0.787402	0.05 ug/ml	E1-ED	Rotenone
2014-03-11	24	0.775194	0.05 ug/ml	E1-ED	Rotenone
2014-03-15	24	0.813008	0.05 ug/ml	E1-ED	Rotenone
2014-03-09	24	0.826446	0.1 ug/ml	E1-ED	Rotenone
2014-03-11	24	0.813008	0.1 ug/ml	E1-ED	Rotenone
2014-03-15	24	0	0.1 ug/ml	E1-ED	Rotenone
2014-03-09	24	0	0.25 ug/ml	E1-ED	Rotenone
2014-03-11	24	0.793651	0.25 ug/ml	E1-ED	Rotenone
2014-03-15	24	0	0.25 ug/ml	E1-ED	Rotenone
2014-03-09	24	0	0.5 ug/ml	E1-ED	Rotenone
2014-03-11	24	0	0.5 ug/ml	E1-ED	Rotenone
2014-03-15	24	0.8	0.5 ug/ml	E1-ED	Rotenone
2014-03-09	36	0.806452	0 ug/ml	E1-ED	Control
2014-03-11	36	0	0 ug/ml	E1-ED	Control
2014-03-15	36	0	0 ug/ml	E1-ED	Control
2014-03-09	36	1.07527	0.025 ug/ml	E1-ED	Rotenone
2014-03-11	36	1.6	0.025 ug/ml	E1-ED	Rotenone
2014-03-15	36	1.6	0.025 ug/ml	E1-ED	Rotenone
2014-03-09	36	0	0.05 ug/ml	E1-ED	Rotenone
2014-03-11	36	0.775194	0.05 ug/ml	E1-ED	Rotenone
2014-03-15	36	1.62602	0.05 ug/ml	E1-ED	Rotenone
2014-03-09	36	0.826446	0.1 ug/ml	E1-ED	Rotenone
2014-03-11	36	0.813008	0.1 ug/ml	E1-ED	Rotenone
2014-03-15	36	0	0.1 ug/ml	E1-ED	Rotenone
2014-03-09	36	0	0.25 ug/ml	E1-ED	Rotenone
2014-03-11	36	0	0.25 ug/ml	E1-ED	Rotenone
2014-03-15	36	0	0.25 ug/ml	E1-ED	Rotenone
2014-03-09	36	0	0.5 ug/ml	E1-ED	Rotenone
2014-03-11	36	0	0.5 ug/ml	E1-ED	Rotenone
2014-03-15	36	0	0.5 ug/ml	E1-ED	Rotenone
2014-03-09	48	0.806452	0 ug/ml	E1-ED	Control
2014-03-11	48	0	0 ug/ml	E1-ED	Control
2014-03-15	48	1.5748	0 ug/ml	E1-ED	Control
2014-03-09	48	1.07527	0.025 ug/ml	E1-ED	Rotenone
2014-03-11	48	1.6	0.025 ug/ml	E1-ED	Rotenone
2014-03-15	48	1.6	0.025 ug/ml	E1-ED	Rotenone
2014-03-09	48	0	0.05 ug/ml	E1-ED	Rotenone
2014-03-11	48	0.775194	0.05 ug/ml	E1-ED	Rotenone
2014-03-15	48	0.813008	0.05 ug/ml	E1-ED	Rotenone
2014-03-09	48	0	0.1 ug/ml	E1-ED	Rotenone
2014-03-11	48	0.813008	0.1 ug/ml	E1-ED	Rotenone
2014-03-15	48	0	0.1 ug/ml	E1-ED	Rotenone
2014-03-09	48	0	0.25 ug/ml	E1-ED	Rotenone
2014-03-11	48	0	0.25 ug/ml	E1-ED	Rotenone
2014-03-15	48	0	0.25 ug/ml	E1-ED	Rotenone
2014-03-09	48	0	0.5 ug/ml	E1-ED	Rotenone
2014-03-11	48	0	0.5 ug/ml	E1-ED	Rotenone
2014-03-15	48	0	0.5 ug/ml	E1-ED	Rotenone
2014-03-09	68	0.806452	0 ug/ml	E1-ED	Control
2014-03-11	68	0	0 ug/ml	E1-ED	Control
2014-03-15	68	0	0 ug/ml	E1-ED	Control
2014-03-09	68	0	0.025 ug/ml	E1-ED	Rotenone
2014-03-11	68	0.8	0.025 ug/ml	E1-ED	Rotenone
2014-03-15	68	1.6	0.025 ug/ml	E1-ED	Rotenone
2014-03-09	68	1.5748	0.05 ug/ml	E1-ED	Rotenone
2014-03-11	68	1.55039	0.05 ug/ml	E1-ED	Rotenone
2014-03-15	68	0.813008	0.05 ug/ml	E1-ED	Rotenone
2014-03-09	68	1.65289	0.1 ug/ml	E1-ED	Rotenone
2014-03-11	68	1.62602	0.1 ug/ml	E1-ED	Rotenone
2014-03-15	68	0.806452	0.1 ug/ml	E1-ED	Rotenone
2014-03-09	68	0	0.25 ug/ml	E1-ED	Rotenone
2014-03-11	68	0	0.25 ug/ml	E1-ED	Rotenone
2014-03-15	68	0	0.25 ug/ml	E1-ED	Rotenone
2014-03-09	68	0	0.5 ug/ml	E1-ED	Rotenone
2014-03-11	68	0	0.5 ug/ml	E1-ED	Rotenone
2014-03-15	68	0	0.5 ug/ml	E1-ED	Rotenone
2014-03-09	0	0	0 ug/ml	E1-ID	Control
2014-03-11	0	0	0 ug/ml	E1-ID	Control
2014-03-15	0	0	0 ug/ml	E1-ID	Control
2014-03-09	0	0	0.025 ug/ml	E1-ID	Rotenone
2014-03-11	0	0	0.025 ug/ml	E1-ID	Rotenone
2014-03-15	0	0	0.025 ug/ml	E1-ID	Rotenone
2014-03-09	0	0	0.05 ug/ml	E1-ID	Rotenone
2014-03-11	0	0	0.05 ug/ml	E1-ID	Rotenone
2014-03-15	0	0	0.05 ug/ml	E1-ID	Rotenone
2014-03-09	0	0	0.1 ug/ml	E1-ID	Rotenone
2014-03-11	0	0	0.1 ug/ml	E1-ID	Rotenone
2014-03-15	0	0	0.1 ug/ml	E1-ID	Rotenone
2014-03-09	0	0	0.25 ug/ml	E1-ID	Rotenone
2014-03-11	0	0	0.25 ug/ml	E1-ID	Rotenone
2014-03-15	0	0	0.25 ug/ml	E1-ID	Rotenone
2014-03-09	0	0	0.5 ug/ml	E1-ID	Rotenone
2014-03-11	0	0	0.5 ug/ml	E1-ID	Rotenone
2014-03-15	0	0	0.5 ug/ml	E1-ID	Rotenone
2014-03-09	8	0	0 ug/ml	E1-ID	Control
2014-03-11	8	0	0 ug/ml	E1-ID	Control
2014-03-15	8	0	0 ug/ml	E1-ID	Control
2014-03-09	8	0	0.025 ug/ml	E1-ID	Rotenone
2014-03-11	8	0	0.025 ug/ml	E1-ID	Rotenone
2014-03-15	8	0	0.025 ug/ml	E1-ID	Rotenone
2014-03-09	8	0	0.05 ug/ml	E1-ID	Rotenone
2014-03-11	8	0	0.05 ug/ml	E1-ID	Rotenone
2014-03-15	8	0	0.05 ug/ml	E1-ID	Rotenone
2014-03-09	8	0	0.1 ug/ml	E1-ID	Rotenone
2014-03-11	8	0	0.1 ug/ml	E1-ID	Rotenone
2014-03-15	8	0	0.1 ug/ml	E1-ID	Rotenone
2014-03-09	8	0	0.25 ug/ml	E1-ID	Rotenone
2014-03-11	8	0	0.25 ug/ml	E1-ID	Rotenone
2014-03-15	8	0	0.25 ug/ml	E1-ID	Rotenone
2014-03-09	8	0	0.5 ug/ml	E1-ID	Rotenone
2014-03-11	8	0	0.5 ug/ml	E1-ID	Rotenone
2014-03-15	8	0	0.5 ug/ml	E1-ID	Rotenone
2014-03-09	10	6.45161	0 ug/ml	E1-ID	Control
2014-03-11	10	15.0794	0 ug/ml	E1-ID	Control
2014-03-15	10	18.8976	0 ug/ml	E1-ID	Control
2014-03-09	10	2.17391	0.025 ug/ml	E1-ID	Rotenone
2014-03-11	10	7.2	0.025 ug/ml	E1-ID	Rotenone
2014-03-15	10	6.4	0.025 ug/ml	E1-ID	Rotenone
2014-03-09	10	4.72441	0.05 ug/ml	E1-ID	Rotenone
2014-03-11	10	4.65116	0.05 ug/ml	E1-ID	Rotenone
2014-03-15	10	12.1951	0.05 ug/ml	E1-ID	Rotenone
2014-03-09	10	0	0.1 ug/ml	E1-ID	Rotenone
2014-03-11	10	7.31707	0.1 ug/ml	E1-ID	Rotenone
2014-03-15	10	6.45161	0.1 ug/ml	E1-ID	Rotenone
2014-03-09	10	0	0.25 ug/ml	E1-ID	Rotenone
2014-03-11	10	0.793651	0.25 ug/ml	E1-ID	Rotenone
2014-03-15	10	1.6129	0.25 ug/ml	E1-ID	Rotenone
2014-03-09	10	0	0.5 ug/ml	E1-ID	Rotenone
2014-03-11	10	0	0.5 ug/ml	E1-ID	Rotenone
2014-03-15	10	0.8	0.5 ug/ml	E1-ID	Rotenone
2014-03-09	12	7.25806	0 ug/ml	E1-ID	Control
2014-03-11	12	22.2222	0 ug/ml	E1-ID	Control
2014-03-15	12	16.5354	0 ug/ml	E1-ID	Control
2014-03-09	12	4.30108	0.025 ug/ml	E1-ID	Rotenone
2014-03-11	12	10.4	0.025 ug/ml	E1-ID	Rotenone
2014-03-15	12	11.2	0.025 ug/ml	E1-ID	Rotenone
2014-03-09	12	7.87402	0.05 ug/ml	E1-ID	Rotenone
2014-03-11	12	10.0775	0.05 ug/ml	E1-ID	Rotenone
2014-03-15	12	8.94309	0.05 ug/ml	E1-ID	Rotenone
2014-03-09	12	0.826446	0.1 ug/ml	E1-ID	Rotenone
2014-03-11	12	6.50407	0.1 ug/ml	E1-ID	Rotenone
2014-03-15	12	6.45161	0.1 ug/ml	E1-ID	Rotenone
2014-03-09	12	0.787402	0.25 ug/ml	E1-ID	Rotenone
2014-03-11	12	5.55556	0.25 ug/ml	E1-ID	Rotenone
2014-03-15	12	3.22581	0.25 ug/ml	E1-ID	Rotenone
2014-03-09	12	0.787402	0.5 ug/ml	E1-ID	Rotenone
2014-03-11	12	2.45902	0.5 ug/ml	E1-ID	Rotenone
2014-03-15	12	0.8	0.5 ug/ml	E1-ID	Rotenone
2014-03-09	14	4.03226	0 ug/ml	E1-ID	Control
2014-03-11	14	3.1746	0 ug/ml	E1-ID	Control
2014-03-15	14	10.2362	0 ug/ml	E1-ID	Control
2014-03-09	14	4.30108	0.025 ug/ml	E1-ID	Rotenone
2014-03-11	14	2.4	0.025 ug/ml	E1-ID	Rotenone
2014-03-15	14	6.4	0.025 ug/ml	E1-ID	Rotenone
2014-03-09	14	5.51181	0.05 ug/ml	E1-ID	Rotenone
2014-03-11	14	6.20155	0.05 ug/ml	E1-ID	Rotenone
2014-03-15	14	4.06504	0.05 ug/ml	E1-ID	Rotenone
2014-03-09	14	1.65289	0.1 ug/ml	E1-ID	Rotenone
2014-03-11	14	4.06504	0.1 ug/ml	E1-ID	Rotenone
2014-03-15	14	4.83871	0.1 ug/ml	E1-ID	Rotenone
2014-03-09	14	0	0.25 ug/ml	E1-ID	Rotenone
2014-03-11	14	0	0.25 ug/ml	E1-ID	Rotenone
2014-03-15	14	4.83871	0.25 ug/ml	E1-ID	Rotenone
2014-03-09	14	0	0.5 ug/ml	E1-ID	Rotenone
2014-03-11	14	0.819672	0.5 ug/ml	E1-ID	Rotenone
2014-03-15	14	1.6	0.5 ug/ml	E1-ID	Rotenone
2014-03-09	16	0.806452	0 ug/ml	E1-ID	Control
2014-03-11	16	1.5873	0 ug/ml	E1-ID	Control
2014-03-15	16	0.787402	0 ug/ml	E1-ID	Control
2014-03-09	16	1.07527	0.025 ug/ml	E1-ID	Rotenone
2014-03-11	16	3.2	0.025 ug/ml	E1-ID	Rotenone
2014-03-15	16	2.4	0.025 ug/ml	E1-ID	Rotenone
2014-03-09	16	2.3622	0.05 ug/ml	E1-ID	Rotenone
2014-03-11	16	0.787402	0.05 ug/ml	E1-ID	Rotenone
2014-03-15	16	2.43902	0.05 ug/ml	E1-ID	Rotenone
2014-03-09	16	0	0.1 ug/ml	E1-ID	Rotenone
2014-03-11	16	2.47934	0.1 ug/ml	E1-ID	Rotenone
2014-03-15	16	2.41935	0.1 ug/ml	E1-ID	Rotenone
2014-03-09	16	0.787402	0.25 ug/ml	E1-ID	Rotenone
2014-03-11	16	0	0.25 ug/ml	E1-ID	Rotenone
2014-03-15	16	0.806452	0.25 ug/ml	E1-ID	Rotenone
2014-03-09	16	0	0.5 ug/ml	E1-ID	Rotenone
2014-03-11	16	0.819672	0.5 ug/ml	E1-ID	Rotenone
2014-03-15	16	0	0.5 ug/ml	E1-ID	Rotenone
2014-03-09	18	0.806452	0 ug/ml	E1-ID	Control
2014-03-11	18	0	0 ug/ml	E1-ID	Control
2014-03-15	18	0.787402	0 ug/ml	E1-ID	Control
2014-03-09	18	0	0.025 ug/ml	E1-ID	Rotenone
2014-03-11	18	2.4	0.025 ug/ml	E1-ID	Rotenone
2014-03-15	18	4	0.025 ug/ml	E1-ID	Rotenone
2014-03-09	18	0.787402	0.05 ug/ml	E1-ID	Rotenone
2014-03-11	18	1.55039	0.05 ug/ml	E1-ID	Rotenone
2014-03-15	18	1.62602	0.05 ug/ml	E1-ID	Rotenone
2014-03-09	18	0	0.1 ug/ml	E1-ID	Rotenone
2014-03-11	18	0	0.1 ug/ml	E1-ID	Rotenone
2014-03-15	18	1.6129	0.1 ug/ml	E1-ID	Rotenone
2014-03-09	18	1.5748	0.25 ug/ml	E1-ID	Rotenone
2014-03-11	18	1.5873	0.25 ug/ml	E1-ID	Rotenone
2014-03-15	18	0.806452	0.25 ug/ml	E1-ID	Rotenone
2014-03-09	18	0	0.5 ug/ml	E1-ID	Rotenone
2014-03-11	18	0.819672	0.5 ug/ml	E1-ID	Rotenone
2014-03-15	18	0	0.5 ug/ml	E1-ID	Rotenone
2014-03-09	20	0.806452	0 ug/ml	E1-ID	Control
2014-03-11	20	0	0 ug/ml	E1-ID	Control
2014-03-15	20	0	0 ug/ml	E1-ID	Control
2014-03-09	20	1.07527	0.025 ug/ml	E1-ID	Rotenone
2014-03-11	20	0.8	0.025 ug/ml	E1-ID	Rotenone
2014-03-15	20	1.6	0.025 ug/ml	E1-ID	Rotenone
2014-03-09	20	0	0.05 ug/ml	E1-ID	Rotenone
2014-03-11	20	0.775194	0.05 ug/ml	E1-ID	Rotenone
2014-03-15	20	1.62602	0.05 ug/ml	E1-ID	Rotenone
2014-03-09	20	0	0.1 ug/ml	E1-ID	Rotenone
2014-03-11	20	1.62602	0.1 ug/ml	E1-ID	Rotenone
2014-03-15	20	2.41935	0.1 ug/ml	E1-ID	Rotenone
2014-03-09	20	0.787402	0.25 ug/ml	E1-ID	Rotenone
2014-03-11	20	0	0.25 ug/ml	E1-ID	Rotenone
2014-03-15	20	1.6129	0.25 ug/ml	E1-ID	Rotenone
2014-03-09	20	0	0.5 ug/ml	E1-ID	Rotenone
2014-03-11	20	0.819672	0.5 ug/ml	E1-ID	Rotenone
2014-03-15	20	0	0.5 ug/ml	E1-ID	Rotenone
2014-03-09	24	0.806452	0 ug/ml	E1-ID	Control
2014-03-11	24	0.793651	0 ug/ml	E1-ID	Control
2014-03-15	24	0	0 ug/ml	E1-ID	Control
2014-03-09	24	1.07527	0.025 ug/ml	E1-ID	Rotenone
2014-03-11	24	1.6	0.025 ug/ml	E1-ID	Rotenone
2014-03-15	24	1.6	0.025 ug/ml	E1-ID	Rotenone
2014-03-09	24	0.787402	0.05 ug/ml	E1-ID	Rotenone
2014-03-11	24	3.10078	0.05 ug/ml	E1-ID	Rotenone
2014-03-15	24	0	0.05 ug/ml	E1-ID	Rotenone
2014-03-09	24	0.826446	0.1 ug/ml	E1-ID	Rotenone
2014-03-11	24	1.62602	0.1 ug/ml	E1-ID	Rotenone
2014-03-15	24	0.806452	0.1 ug/ml	E1-ID	Rotenone
2014-03-09	24	0	0.25 ug/ml	E1-ID	Rotenone
2014-03-11	24	0.793651	0.25 ug/ml	E1-ID	Rotenone
2014-03-15	24	1.6129	0.25 ug/ml	E1-ID	Rotenone
2014-03-09	24	0	0.5 ug/ml	E1-ID	Rotenone
2014-03-11	24	0	0.5 ug/ml	E1-ID	Rotenone
2014-03-15	24	0	0.5 ug/ml	E1-ID	Rotenone
2014-03-09	36	0	0 ug/ml	E1-ID	Control
2014-03-11	36	0	0 ug/ml	E1-ID	Control
2014-03-15	36	1.5748	0 ug/ml	E1-ID	Control
2014-03-09	36	0	0.025 ug/ml	E1-ID	Rotenone
2014-03-11	36	0	0.025 ug/ml	E1-ID	Rotenone
2014-03-15	36	0	0.025 ug/ml	E1-ID	Rotenone
2014-03-09	36	0	0.05 ug/ml	E1-ID	Rotenone
2014-03-11	36	0.775194	0.05 ug/ml	E1-ID	Rotenone
2014-03-15	36	0	0.05 ug/ml	E1-ID	Rotenone
2014-03-09	36	0	0.1 ug/ml	E1-ID	Rotenone
2014-03-11	36	0	0.1 ug/ml	E1-ID	Rotenone
2014-03-15	36	0	0.1 ug/ml	E1-ID	Rotenone
2014-03-09	36	0	0.25 ug/ml	E1-ID	Rotenone
2014-03-11	36	0	0.25 ug/ml	E1-ID	Rotenone
2014-03-15	36	0	0.25 ug/ml	E1-ID	Rotenone
2014-03-09	36	0.787402	0.5 ug/ml	E1-ID	Rotenone
2014-03-11	36	0	0.5 ug/ml	E1-ID	Rotenone
2014-03-15	36	0	0.5 ug/ml	E1-ID	Rotenone
2014-03-09	48	0	0 ug/ml	E1-ID	Control
2014-03-11	48	0	0 ug/ml	E1-ID	Control
2014-03-15	48	0	0 ug/ml	E1-ID	Control
2014-03-09	48	0	0.025 ug/ml	E1-ID	Rotenone
2014-03-11	48	0	0.025 ug/ml	E1-ID	Rotenone
2014-03-15	48	0	0.025 ug/ml	E1-ID	Rotenone
2014-03-09	48	0	0.05 ug/ml	E1-ID	Rotenone
2014-03-11	48	2.32558	0.05 ug/ml	E1-ID	Rotenone
2014-03-15	48	0	0.05 ug/ml	E1-ID	Rotenone
2014-03-09	48	0	0.1 ug/ml	E1-ID	Rotenone
2014-03-11	48	0	0.1 ug/ml	E1-ID	Rotenone
2014-03-15	48	0	0.1 ug/ml	E1-ID	Rotenone
2014-03-09	48	0	0.25 ug/ml	E1-ID	Rotenone
2014-03-11	48	0	0.25 ug/ml	E1-ID	Rotenone
2014-03-15	48	0	0.25 ug/ml	E1-ID	Rotenone
2014-03-09	48	0	0.5 ug/ml	E1-ID	Rotenone
2014-03-11	48	0	0.5 ug/ml	E1-ID	Rotenone
2014-03-15	48	0	0.5 ug/ml	E1-ID	Rotenone
2014-03-09	68	0	0 ug/ml	E1-ID	Control
2014-03-11	68	0	0 ug/ml	E1-ID	Control
2014-03-15	68	0	0 ug/ml	E1-ID	Control
2014-03-09	68	0	0.025 ug/ml	E1-ID	Rotenone
2014-03-11	68	0	0.025 ug/ml	E1-ID	Rotenone
2014-03-15	68	0	0.025 ug/ml	E1-ID	Rotenone
2014-03-09	68	0.787402	0.05 ug/ml	E1-ID	Rotenone
2014-03-11	68	0.775194	0.05 ug/ml	E1-ID	Rotenone
2014-03-15	68	0	0.05 ug/ml	E1-ID	Rotenone
2014-03-09	68	0.826446	0.1 ug/ml	E1-ID	Rotenone
2014-03-11	68	0	0.1 ug/ml	E1-ID	Rotenone
2014-03-15	68	0.806452	0.1 ug/ml	E1-ID	Rotenone
2014-03-09	68	0	0.25 ug/ml	E1-ID	Rotenone
2014-03-11	68	0	0.25 ug/ml	E1-ID	Rotenone
2014-03-15	68	0	0.25 ug/ml	E1-ID	Rotenone
2014-03-09	68	0	0.5 ug/ml	E1-ID	Rotenone
2014-03-11	68	0	0.5 ug/ml	E1-ID	Rotenone
2014-03-15	68	0	0.5 ug/ml	E1-ID	Rotenone
2014-03-09	0	0	0 ug/ml	E1-LD	Control
2014-03-11	0	0	0 ug/ml	E1-LD	Control
2014-03-15	0	0	0 ug/ml	E1-LD	Control
2014-03-09	0	0	0.025 ug/ml	E1-LD	Rotenone
2014-03-11	0	0	0.025 ug/ml	E1-LD	Rotenone
2014-03-15	0	0	0.025 ug/ml	E1-LD	Rotenone
2014-03-09	0	0	0.05 ug/ml	E1-LD	Rotenone
2014-03-11	0	0	0.05 ug/ml	E1-LD	Rotenone
2014-03-15	0	0	0.05 ug/ml	E1-LD	Rotenone
2014-03-09	0	0	0.1 ug/ml	E1-LD	Rotenone
2014-03-11	0	0	0.1 ug/ml	E1-LD	Rotenone
2014-03-15	0	0	0.1 ug/ml	E1-LD	Rotenone
2014-03-09	0	0	0.25 ug/ml	E1-LD	Rotenone
2014-03-11	0	0	0.25 ug/ml	E1-LD	Rotenone
2014-03-15	0	0	0.25 ug/ml	E1-LD	Rotenone
2014-03-09	0	0	0.5 ug/ml	E1-LD	Rotenone
2014-03-11	0	0	0.5 ug/ml	E1-LD	Rotenone
2014-03-15	0	0	0.5 ug/ml	E1-LD	Rotenone
2014-03-09	8	0	0 ug/ml	E1-LD	Control
2014-03-11	8	0	0 ug/ml	E1-LD	Control
2014-03-15	8	0	0 ug/ml	E1-LD	Control
2014-03-09	8	0	0.025 ug/ml	E1-LD	Rotenone
2014-03-11	8	0	0.025 ug/ml	E1-LD	Rotenone
2014-03-15	8	0	0.025 ug/ml	E1-LD	Rotenone
2014-03-09	8	0	0.05 ug/ml	E1-LD	Rotenone
2014-03-11	8	0	0.05 ug/ml	E1-LD	Rotenone
2014-03-15	8	0	0.05 ug/ml	E1-LD	Rotenone
2014-03-09	8	0	0.1 ug/ml	E1-LD	Rotenone
2014-03-11	8	0	0.1 ug/ml	E1-LD	Rotenone
2014-03-15	8	0	0.1 ug/ml	E1-LD	Rotenone
2014-03-09	8	0	0.25 ug/ml	E1-LD	Rotenone
2014-03-11	8	0	0.25 ug/ml	E1-LD	Rotenone
2014-03-15	8	0	0.25 ug/ml	E1-LD	Rotenone
2014-03-09	8	0	0.5 ug/ml	E1-LD	Rotenone
2014-03-11	8	0	0.5 ug/ml	E1-LD	Rotenone
2014-03-15	8	0	0.5 ug/ml	E1-LD	Rotenone
2014-03-09	10	0	0 ug/ml	E1-LD	Control
2014-03-11	10	0	0 ug/ml	E1-LD	Control
2014-03-15	10	0	0 ug/ml	E1-LD	Control
2014-03-09	10	0	0.025 ug/ml	E1-LD	Rotenone
2014-03-11	10	0	0.025 ug/ml	E1-LD	Rotenone
2014-03-15	10	0	0.025 ug/ml	E1-LD	Rotenone
2014-03-09	10	0	0.05 ug/ml	E1-LD	Rotenone
2014-03-11	10	0	0.05 ug/ml	E1-LD	Rotenone
2014-03-15	10	0	0.05 ug/ml	E1-LD	Rotenone
2014-03-09	10	0	0.1 ug/ml	E1-LD	Rotenone
2014-03-11	10	0	0.1 ug/ml	E1-LD	Rotenone
2014-03-15	10	0	0.1 ug/ml	E1-LD	Rotenone
2014-03-09	10	0	0.25 ug/ml	E1-LD	Rotenone
2014-03-11	10	0	0.25 ug/ml	E1-LD	Rotenone
2014-03-15	10	0	0.25 ug/ml	E1-LD	Rotenone
2014-03-09	10	0	0.5 ug/ml	E1-LD	Rotenone
2014-03-11	10	0	0.5 ug/ml	E1-LD	Rotenone
2014-03-15	10	0	0.5 ug/ml	E1-LD	Rotenone
2014-03-09	12	0	0 ug/ml	E1-LD	Control
2014-03-11	12	0	0 ug/ml	E1-LD	Control
2014-03-15	12	0	0 ug/ml	E1-LD	Control
2014-03-09	12	0	0.025 ug/ml	E1-LD	Rotenone
2014-03-11	12	0	0.025 ug/ml	E1-LD	Rotenone
2014-03-15	12	0	0.025 ug/ml	E1-LD	Rotenone
2014-03-09	12	0	0.05 ug/ml	E1-LD	Rotenone
2014-03-11	12	0	0.05 ug/ml	E1-LD	Rotenone
2014-03-15	12	0	0.05 ug/ml	E1-LD	Rotenone
2014-03-09	12	0	0.1 ug/ml	E1-LD	Rotenone
2014-03-11	12	0	0.1 ug/ml	E1-LD	Rotenone
2014-03-15	12	0	0.1 ug/ml	E1-LD	Rotenone
2014-03-09	12	0	0.25 ug/ml	E1-LD	Rotenone
2014-03-11	12	0	0.25 ug/ml	E1-LD	Rotenone
2014-03-15	12	0	0.25 ug/ml	E1-LD	Rotenone
2014-03-09	12	0	0.5 ug/ml	E1-LD	Rotenone
2014-03-11	12	0	0.5 ug/ml	E1-LD	Rotenone
2014-03-15	12	0	0.5 ug/ml	E1-LD	Rotenone
2014-03-09	14	0	0 ug/ml	E1-LD	Control
2014-03-11	14	0	0 ug/ml	E1-LD	Control
2014-03-15	14	0	0 ug/ml	E1-LD	Control
2014-03-09	14	0	0.025 ug/ml	E1-LD	Rotenone
2014-03-11	14	0	0.025 ug/ml	E1-LD	Rotenone
2014-03-15	14	0	0.025 ug/ml	E1-LD	Rotenone
2014-03-09	14	0	0.05 ug/ml	E1-LD	Rotenone
2014-03-11	14	0	0.05 ug/ml	E1-LD	Rotenone
2014-03-15	14	0	0.05 ug/ml	E1-LD	Rotenone
2014-03-09	14	0	0.1 ug/ml	E1-LD	Rotenone
2014-03-11	14	0	0.1 ug/ml	E1-LD	Rotenone
2014-03-15	14	0	0.1 ug/ml	E1-LD	Rotenone
2014-03-09	14	0	0.25 ug/ml	E1-LD	Rotenone
2014-03-11	14	0	0.25 ug/ml	E1-LD	Rotenone
2014-03-15	14	0	0.25 ug/ml	E1-LD	Rotenone
2014-03-09	14	0	0.5 ug/ml	E1-LD	Rotenone
2014-03-11	14	0	0.5 ug/ml	E1-LD	Rotenone
2014-03-15	14	0	0.5 ug/ml	E1-LD	Rotenone
2014-03-09	16	0	0 ug/ml	E1-LD	Control
2014-03-11	16	0	0 ug/ml	E1-LD	Control
2014-03-15	16	0	0 ug/ml	E1-LD	Control
2014-03-09	16	0	0.025 ug/ml	E1-LD	Rotenone
2014-03-11	16	0	0.025 ug/ml	E1-LD	Rotenone
2014-03-15	16	0	0.025 ug/ml	E1-LD	Rotenone
2014-03-09	16	0	0.05 ug/ml	E1-LD	Rotenone
2014-03-11	16	0	0.05 ug/ml	E1-LD	Rotenone
2014-03-15	16	0	0.05 ug/ml	E1-LD	Rotenone
2014-03-09	16	0	0.1 ug/ml	E1-LD	Rotenone
2014-03-11	16	0	0.1 ug/ml	E1-LD	Rotenone
2014-03-15	16	0	0.1 ug/ml	E1-LD	Rotenone
2014-03-09	16	0	0.25 ug/ml	E1-LD	Rotenone
2014-03-11	16	0	0.25 ug/ml	E1-LD	Rotenone
2014-03-15	16	0	0.25 ug/ml	E1-LD	Rotenone
2014-03-09	16	0.787402	0.5 ug/ml	E1-LD	Rotenone
2014-03-11	16	0	0.5 ug/ml	E1-LD	Rotenone
2014-03-15	16	0	0.5 ug/ml	E1-LD	Rotenone
2014-03-09	18	0	0 ug/ml	E1-LD	Control
2014-03-11	18	0	0 ug/ml	E1-LD	Control
2014-03-15	18	0	0 ug/ml	E1-LD	Control
2014-03-09	18	0	0.025 ug/ml	E1-LD	Rotenone
2014-03-11	18	0	0.025 ug/ml	E1-LD	Rotenone
2014-03-15	18	0	0.025 ug/ml	E1-LD	Rotenone
2014-03-09	18	0	0.05 ug/ml	E1-LD	Rotenone
2014-03-11	18	0	0.05 ug/ml	E1-LD	Rotenone
2014-03-15	18	0	0.05 ug/ml	E1-LD	Rotenone
2014-03-09	18	0	0.1 ug/ml	E1-LD	Rotenone
2014-03-11	18	0	0.1 ug/ml	E1-LD	Rotenone
2014-03-15	18	0	0.1 ug/ml	E1-LD	Rotenone
2014-03-09	18	0	0.25 ug/ml	E1-LD	Rotenone
2014-03-11	18	0	0.25 ug/ml	E1-LD	Rotenone
2014-03-15	18	0	0.25 ug/ml	E1-LD	Rotenone
2014-03-09	18	0	0.5 ug/ml	E1-LD	Rotenone
2014-03-11	18	0	0.5 ug/ml	E1-LD	Rotenone
2014-03-15	18	0	0.5 ug/ml	E1-LD	Rotenone
2014-03-09	20	0	0 ug/ml	E1-LD	Control
2014-03-11	20	0	0 ug/ml	E1-LD	Control
2014-03-15	20	0	0 ug/ml	E1-LD	Control
2014-03-09	20	0	0.025 ug/ml	E1-LD	Rotenone
2014-03-11	20	0	0.025 ug/ml	E1-LD	Rotenone
2014-03-15	20	0	0.025 ug/ml	E1-LD	Rotenone
2014-03-09	20	0	0.05 ug/ml	E1-LD	Rotenone
2014-03-11	20	0	0.05 ug/ml	E1-LD	Rotenone
2014-03-15	20	0	0.05 ug/ml	E1-LD	Rotenone
2014-03-09	20	0	0.1 ug/ml	E1-LD	Rotenone
2014-03-11	20	0	0.1 ug/ml	E1-LD	Rotenone
2014-03-15	20	0	0.1 ug/ml	E1-LD	Rotenone
2014-03-09	20	0	0.25 ug/ml	E1-LD	Rotenone
2014-03-11	20	0	0.25 ug/ml	E1-LD	Rotenone
2014-03-15	20	0	0.25 ug/ml	E1-LD	Rotenone
2014-03-09	20	0	0.5 ug/ml	E1-LD	Rotenone
2014-03-11	20	0	0.5 ug/ml	E1-LD	Rotenone
2014-03-15	20	0	0.5 ug/ml	E1-LD	Rotenone
2014-03-09	24	0	0 ug/ml	E1-LD	Control
2014-03-11	24	0	0 ug/ml	E1-LD	Control
2014-03-15	24	0	0 ug/ml	E1-LD	Control
2014-03-09	24	0	0.025 ug/ml	E1-LD	Rotenone
2014-03-11	24	0.8	0.025 ug/ml	E1-LD	Rotenone
2014-03-15	24	0	0.025 ug/ml	E1-LD	Rotenone
2014-03-09	24	0	0.05 ug/ml	E1-LD	Rotenone
2014-03-11	24	0	0.05 ug/ml	E1-LD	Rotenone
2014-03-15	24	0	0.05 ug/ml	E1-LD	Rotenone
2014-03-09	24	0	0.1 ug/ml	E1-LD	Rotenone
2014-03-11	24	0	0.1 ug/ml	E1-LD	Rotenone
2014-03-15	24	0	0.1 ug/ml	E1-LD	Rotenone
2014-03-09	24	0	0.25 ug/ml	E1-LD	Rotenone
2014-03-11	24	0	0.25 ug/ml	E1-LD	Rotenone
2014-03-15	24	0	0.25 ug/ml	E1-LD	Rotenone
2014-03-09	24	0	0.5 ug/ml	E1-LD	Rotenone
2014-03-11	24	0	0.5 ug/ml	E1-LD	Rotenone
2014-03-15	24	0	0.5 ug/ml	E1-LD	Rotenone
2014-03-09	36	0.806452	0 ug/ml	E1-LD	Control
2014-03-11	36	0	0 ug/ml	E1-LD	Control
2014-03-15	36	0	0 ug/ml	E1-LD	Control
2014-03-09	36	0	0.025 ug/ml	E1-LD	Rotenone
2014-03-11	36	0	0.025 ug/ml	E1-LD	Rotenone
2014-03-15	36	0.8	0.025 ug/ml	E1-LD	Rotenone
2014-03-09	36	0	0.05 ug/ml	E1-LD	Rotenone
2014-03-11	36	0	0.05 ug/ml	E1-LD	Rotenone
2014-03-15	36	0.813008	0.05 ug/ml	E1-LD	Rotenone
2014-03-09	36	0	0.1 ug/ml	E1-LD	Rotenone
2014-03-11	36	0	0.1 ug/ml	E1-LD	Rotenone
2014-03-15	36	0	0.1 ug/ml	E1-LD	Rotenone
2014-03-09	36	0	0.25 ug/ml	E1-LD	Rotenone
2014-03-11	36	0	0.25 ug/ml	E1-LD	Rotenone
2014-03-15	36	0	0.25 ug/ml	E1-LD	Rotenone
2014-03-09	36	0	0.5 ug/ml	E1-LD	Rotenone
2014-03-11	36	0	0.5 ug/ml	E1-LD	Rotenone
2014-03-15	36	0	0.5 ug/ml	E1-LD	Rotenone
2014-03-09	48	0.806452	0 ug/ml	E1-LD	Control
2014-03-11	48	0	0 ug/ml	E1-LD	Control
2014-03-15	48	0	0 ug/ml	E1-LD	Control
2014-03-09	48	1.07527	0.025 ug/ml	E1-LD	Rotenone
2014-03-11	48	0	0.025 ug/ml	E1-LD	Rotenone
2014-03-15	48	0	0.025 ug/ml	E1-LD	Rotenone
2014-03-09	48	0	0.05 ug/ml	E1-LD	Rotenone
2014-03-11	48	0	0.05 ug/ml	E1-LD	Rotenone
2014-03-15	48	0	0.05 ug/ml	E1-LD	Rotenone
2014-03-09	48	0	0.1 ug/ml	E1-LD	Rotenone
2014-03-11	48	0	0.1 ug/ml	E1-LD	Rotenone
2014-03-15	48	0	0.1 ug/ml	E1-LD	Rotenone
2014-03-09	48	0	0.25 ug/ml	E1-LD	Rotenone
2014-03-11	48	0	0.25 ug/ml	E1-LD	Rotenone
2014-03-15	48	0	0.25 ug/ml	E1-LD	Rotenone
2014-03-09	48	0	0.5 ug/ml	E1-LD	Rotenone
2014-03-11	48	0	0.5 ug/ml	E1-LD	Rotenone
2014-03-15	48	0	0.5 ug/ml	E1-LD	Rotenone
2014-03-09	68	0.806452	0 ug/ml	E1-LD	Control
2014-03-11	68	0	0 ug/ml	E1-LD	Control
2014-03-15	68	0	0 ug/ml	E1-LD	Control
2014-03-09	68	0	0.025 ug/ml	E1-LD	Rotenone
2014-03-11	68	0	0.025 ug/ml	E1-LD	Rotenone
2014-03-15	68	0	0.025 ug/ml	E1-LD	Rotenone
2014-03-09	68	0	0.05 ug/ml	E1-LD	Rotenone
2014-03-11	68	0	0.05 ug/ml	E1-LD	Rotenone
2014-03-15	68	0	0.05 ug/ml	E1-LD	Rotenone
2014-03-09	68	0	0.1 ug/ml	E1-LD	Rotenone
2014-03-11	68	0	0.1 ug/ml	E1-LD	Rotenone
2014-03-15	68	0.806452	0.1 ug/ml	E1-LD	Rotenone
2014-03-09	68	0	0.25 ug/ml	E1-LD	Rotenone
2014-03-11	68	0	0.25 ug/ml	E1-LD	Rotenone
2014-03-15	68	0	0.25 ug/ml	E1-LD	Rotenone
2014-03-09	68	0	0.5 ug/ml	E1-LD	Rotenone
2014-03-11	68	0	0.5 ug/ml	E1-LD	Rotenone
2014-03-15	68	0	0.5 ug/ml	E1-LD	Rotenone
2014-03-09	0	0	0 ug/ml	E2-All	Control
2014-03-11	0	0	0 ug/ml	E2-All	Control
2014-03-15	0	0	0 ug/ml	E2-All	Control
2014-03-09	0	0	0.025 ug/ml	E2-All	Rotenone
2014-03-11	0	0	0.025 ug/ml	E2-All	Rotenone
2014-03-15	0	0	0.025 ug/ml	E2-All	Rotenone
2014-03-09	0	0	0.05 ug/ml	E2-All	Rotenone
2014-03-11	0	0	0.05 ug/ml	E2-All	Rotenone
2014-03-15	0	0	0.05 ug/ml	E2-All	Rotenone
2014-03-09	0	0	0.1 ug/ml	E2-All	Rotenone
2014-03-11	0	0	0.1 ug/ml	E2-All	Rotenone
2014-03-15	0	0	0.1 ug/ml	E2-All	Rotenone
2014-03-09	0	0	0.25 ug/ml	E2-All	Rotenone
2014-03-11	0	0	0.25 ug/ml	E2-All	Rotenone
2014-03-15	0	0	0.25 ug/ml	E2-All	Rotenone
2014-03-09	0	0	0.5 ug/ml	E2-All	Rotenone
2014-03-11	0	0	0.5 ug/ml	E2-All	Rotenone
2014-03-15	0	0	0.5 ug/ml	E2-All	Rotenone
2014-03-09	8	0	0 ug/ml	E2-All	Control
2014-03-11	8	0	0 ug/ml	E2-All	Control
2014-03-15	8	0	0 ug/ml	E2-All	Control
2014-03-09	8	0	0.025 ug/ml	E2-All	Rotenone
2014-03-11	8	0	0.025 ug/ml	E2-All	Rotenone
2014-03-15	8	0	0.025 ug/ml	E2-All	Rotenone
2014-03-09	8	0	0.05 ug/ml	E2-All	Rotenone
2014-03-11	8	0	0.05 ug/ml	E2-All	Rotenone
2014-03-15	8	0	0.05 ug/ml	E2-All	Rotenone
2014-03-09	8	0	0.1 ug/ml	E2-All	Rotenone
2014-03-11	8	0	0.1 ug/ml	E2-All	Rotenone
2014-03-15	8	0	0.1 ug/ml	E2-All	Rotenone
2014-03-09	8	0	0.25 ug/ml	E2-All	Rotenone
2014-03-11	8	0	0.25 ug/ml	E2-All	Rotenone
2014-03-15	8	0	0.25 ug/ml	E2-All	Rotenone
2014-03-09	8	0	0.5 ug/ml	E2-All	Rotenone
2014-03-11	8	0	0.5 ug/ml	E2-All	Rotenone
2014-03-15	8	0	0.5 ug/ml	E2-All	Rotenone
2014-03-09	10	2.41935	0 ug/ml	E2-All	Control
2014-03-11	10	6.34921	0 ug/ml	E2-All	Control
2014-03-15	10	2.3622	0 ug/ml	E2-All	Control
2014-03-09	10	0	0.025 ug/ml	E2-All	Rotenone
2014-03-11	10	2.4	0.025 ug/ml	E2-All	Rotenone
2014-03-15	10	1.6	0.025 ug/ml	E2-All	Rotenone
2014-03-09	10	0.787402	0.05 ug/ml	E2-All	Rotenone
2014-03-11	10	0	0.05 ug/ml	E2-All	Rotenone
2014-03-15	10	0	0.05 ug/ml	E2-All	Rotenone
2014-03-09	10	0	0.1 ug/ml	E2-All	Rotenone
2014-03-11	10	1.62602	0.1 ug/ml	E2-All	Rotenone
2014-03-15	10	0	0.1 ug/ml	E2-All	Rotenone
2014-03-09	10	0	0.25 ug/ml	E2-All	Rotenone
2014-03-11	10	0	0.25 ug/ml	E2-All	Rotenone
2014-03-15	10	0.806452	0.25 ug/ml	E2-All	Rotenone
2014-03-09	10	0	0.5 ug/ml	E2-All	Rotenone
2014-03-11	10	0	0.5 ug/ml	E2-All	Rotenone
2014-03-15	10	0	0.5 ug/ml	E2-All	Rotenone
2014-03-09	12	45.9677	0 ug/ml	E2-All	Control
2014-03-11	12	51.5873	0 ug/ml	E2-All	Control
2014-03-15	12	44.0945	0 ug/ml	E2-All	Control
2014-03-09	12	15.0538	0.025 ug/ml	E2-All	Rotenone
2014-03-11	12	21.6	0.025 ug/ml	E2-All	Rotenone
2014-03-15	12	16	0.025 ug/ml	E2-All	Rotenone
2014-03-09	12	12.5984	0.05 ug/ml	E2-All	Rotenone
2014-03-11	12	12.4031	0.05 ug/ml	E2-All	Rotenone
2014-03-15	12	21.9512	0.05 ug/ml	E2-All	Rotenone
2014-03-09	12	1.65289	0.1 ug/ml	E2-All	Rotenone
2014-03-11	12	13.0081	0.1 ug/ml	E2-All	Rotenone
2014-03-15	12	12.0968	0.1 ug/ml	E2-All	Rotenone
2014-03-09	12	0	0.25 ug/ml	E2-All	Rotenone
2014-03-11	12	3.96825	0.25 ug/ml	E2-All	Rotenone
2014-03-15	12	4.83871	0.25 ug/ml	E2-All	Rotenone
2014-03-09	12	0	0.5 ug/ml	E2-All	Rotenone
2014-03-11	12	0.819672	0.5 ug/ml	E2-All	Rotenone
2014-03-15	12	2.4	0.5 ug/ml	E2-All	Rotenone
2014-03-09	14	68.5484	0 ug/ml	E2-All	Control
2014-03-11	14	78.5714	0 ug/ml	E2-All	Control
2014-03-15	14	68.5039	0 ug/ml	E2-All	Control
2014-03-09	14	23.6559	0.025 ug/ml	E2-All	Rotenone
2014-03-11	14	33.6	0.025 ug/ml	E2-All	Rotenone
2014-03-15	14	28.8	0.025 ug/ml	E2-All	Rotenone
2014-03-09	14	25.1969	0.05 ug/ml	E2-All	Rotenone
2014-03-11	14	25.5814	0.05 ug/ml	E2-All	Rotenone
2014-03-15	14	34.1463	0.05 ug/ml	E2-All	Rotenone
2014-03-09	14	6.61157	0.1 ug/ml	E2-All	Rotenone
2014-03-11	14	22.7642	0.1 ug/ml	E2-All	Rotenone
2014-03-15	14	18.5484	0.1 ug/ml	E2-All	Rotenone
2014-03-09	14	0.787402	0.25 ug/ml	E2-All	Rotenone
2014-03-11	14	11.1111	0.25 ug/ml	E2-All	Rotenone
2014-03-15	14	8.06452	0.25 ug/ml	E2-All	Rotenone
2014-03-09	14	0.787402	0.5 ug/ml	E2-All	Rotenone
2014-03-11	14	4.09836	0.5 ug/ml	E2-All	Rotenone
2014-03-15	14	3.2	0.5 ug/ml	E2-All	Rotenone
2014-03-09	16	75	0 ug/ml	E2-All	Control
2014-03-11	16	76.9841	0 ug/ml	E2-All	Control
2014-03-15	16	77.1654	0 ug/ml	E2-All	Control
2014-03-09	16	30.1075	0.025 ug/ml	E2-All	Rotenone
2014-03-11	16	32	0.025 ug/ml	E2-All	Rotenone
2014-03-15	16	36	0.025 ug/ml	E2-All	Rotenone
2014-03-09	16	29.1339	0.05 ug/ml	E2-All	Rotenone
2014-03-11	16	33.0709	0.05 ug/ml	E2-All	Rotenone
2014-03-15	16	39.8374	0.05 ug/ml	E2-All	Rotenone
2014-03-09	16	9.09091	0.1 ug/ml	E2-All	Rotenone
2014-03-11	16	26.4463	0.1 ug/ml	E2-All	Rotenone
2014-03-15	16	23.3871	0.1 ug/ml	E2-All	Rotenone
2014-03-09	16	0.787402	0.25 ug/ml	E2-All	Rotenone
2014-03-11	16	11.9048	0.25 ug/ml	E2-All	Rotenone
2014-03-15	16	12.9032	0.25 ug/ml	E2-All	Rotenone
2014-03-09	16	0.787402	0.5 ug/ml	E2-All	Rotenone
2014-03-11	16	4.91803	0.5 ug/ml	E2-All	Rotenone
2014-03-15	16	4.8	0.5 ug/ml	E2-All	Rotenone
2014-03-09	18	37.9032	0 ug/ml	E2-All	Control
2014-03-11	18	41.2698	0 ug/ml	E2-All	Control
2014-03-15	18	39.3701	0 ug/ml	E2-All	Control
2014-03-09	18	20.4301	0.025 ug/ml	E2-All	Rotenone
2014-03-11	18	20	0.025 ug/ml	E2-All	Rotenone
2014-03-15	18	26.4	0.025 ug/ml	E2-All	Rotenone
2014-03-09	18	16.5354	0.05 ug/ml	E2-All	Rotenone
2014-03-11	18	23.2558	0.05 ug/ml	E2-All	Rotenone
2014-03-15	18	26.0163	0.05 ug/ml	E2-All	Rotenone
2014-03-09	18	7.43802	0.1 ug/ml	E2-All	Rotenone
2014-03-11	18	19.5122	0.1 ug/ml	E2-All	Rotenone
2014-03-15	18	16.129	0.1 ug/ml	E2-All	Rotenone
2014-03-09	18	1.5748	0.25 ug/ml	E2-All	Rotenone
2014-03-11	18	8.73016	0.25 ug/ml	E2-All	Rotenone
2014-03-15	18	8.87097	0.25 ug/ml	E2-All	Rotenone
2014-03-09	18	1.5748	0.5 ug/ml	E2-All	Rotenone
2014-03-11	18	4.09836	0.5 ug/ml	E2-All	Rotenone
2014-03-15	18	3.2	0.5 ug/ml	E2-All	Rotenone
2014-03-09	20	16.9355	0 ug/ml	E2-All	Control
2014-03-11	20	12.6984	0 ug/ml	E2-All	Control
2014-03-15	20	13.3858	0 ug/ml	E2-All	Control
2014-03-09	20	13.9785	0.025 ug/ml	E2-All	Rotenone
2014-03-11	20	9.6	0.025 ug/ml	E2-All	Rotenone
2014-03-15	20	18.4	0.025 ug/ml	E2-All	Rotenone
2014-03-09	20	7.87402	0.05 ug/ml	E2-All	Rotenone
2014-03-11	20	13.9535	0.05 ug/ml	E2-All	Rotenone
2014-03-15	20	18.6992	0.05 ug/ml	E2-All	Rotenone
2014-03-09	20	6.61157	0.1 ug/ml	E2-All	Rotenone
2014-03-11	20	13.0081	0.1 ug/ml	E2-All	Rotenone
2014-03-15	20	8.87097	0.1 ug/ml	E2-All	Rotenone
2014-03-09	20	2.3622	0.25 ug/ml	E2-All	Rotenone
2014-03-11	20	4.7619	0.25 ug/ml	E2-All	Rotenone
2014-03-15	20	6.45161	0.25 ug/ml	E2-All	Rotenone
2014-03-09	20	0.787402	0.5 ug/ml	E2-All	Rotenone
2014-03-11	20	1.63934	0.5 ug/ml	E2-All	Rotenone
2014-03-15	20	1.6	0.5 ug/ml	E2-All	Rotenone
2014-03-09	24	9.67742	0 ug/ml	E2-All	Control
2014-03-11	24	4.7619	0 ug/ml	E2-All	Control
2014-03-15	24	3.14961	0 ug/ml	E2-All	Control
2014-03-09	24	7.52688	0.025 ug/ml	E2-All	Rotenone
2014-03-11	24	4.8	0.025 ug/ml	E2-All	Rotenone
2014-03-15	24	12.8	0.025 ug/ml	E2-All	Rotenone
2014-03-09	24	1.5748	0.05 ug/ml	E2-All	Rotenone
2014-03-11	24	5.42636	0.05 ug/ml	E2-All	Rotenone
2014-03-15	24	11.3821	0.05 ug/ml	E2-All	Rotenone
2014-03-09	24	1.65289	0.1 ug/ml	E2-All	Rotenone
2014-03-11	24	8.13008	0.1 ug/ml	E2-All	Rotenone
2014-03-15	24	5.64516	0.1 ug/ml	E2-All	Rotenone
2014-03-09	24	3.14961	0.25 ug/ml	E2-All	Rotenone
2014-03-11	24	3.1746	0.25 ug/ml	E2-All	Rotenone
2014-03-15	24	2.41935	0.25 ug/ml	E2-All	Rotenone
2014-03-09	24	0.787402	0.5 ug/ml	E2-All	Rotenone
2014-03-11	24	0.819672	0.5 ug/ml	E2-All	Rotenone
2014-03-15	24	0.8	0.5 ug/ml	E2-All	Rotenone
2014-03-09	36	0.806452	0 ug/ml	E2-All	Control
2014-03-11	36	0.793651	0 ug/ml	E2-All	Control
2014-03-15	36	0.787402	0 ug/ml	E2-All	Control
2014-03-09	36	4.30108	0.025 ug/ml	E2-All	Rotenone
2014-03-11	36	5.6	0.025 ug/ml	E2-All	Rotenone
2014-03-15	36	5.6	0.025 ug/ml	E2-All	Rotenone
2014-03-09	36	2.3622	0.05 ug/ml	E2-All	Rotenone
2014-03-11	36	6.97674	0.05 ug/ml	E2-All	Rotenone
2014-03-15	36	3.25203	0.05 ug/ml	E2-All	Rotenone
2014-03-09	36	1.65289	0.1 ug/ml	E2-All	Rotenone
2014-03-11	36	3.25203	0.1 ug/ml	E2-All	Rotenone
2014-03-15	36	3.22581	0.1 ug/ml	E2-All	Rotenone
2014-03-09	36	1.5748	0.25 ug/ml	E2-All	Rotenone
2014-03-11	36	3.1746	0.25 ug/ml	E2-All	Rotenone
2014-03-15	36	1.6129	0.25 ug/ml	E2-All	Rotenone
2014-03-09	36	0	0.5 ug/ml	E2-All	Rotenone
2014-03-11	36	0.819672	0.5 ug/ml	E2-All	Rotenone
2014-03-15	36	1.6	0.5 ug/ml	E2-All	Rotenone
2014-03-09	48	0	0 ug/ml	E2-All	Control
2014-03-11	48	0	0 ug/ml	E2-All	Control
2014-03-15	48	0	0 ug/ml	E2-All	Control
2014-03-09	48	3.22581	0.025 ug/ml	E2-All	Rotenone
2014-03-11	48	4.8	0.025 ug/ml	E2-All	Rotenone
2014-03-15	48	4	0.025 ug/ml	E2-All	Rotenone
2014-03-09	48	2.3622	0.05 ug/ml	E2-All	Rotenone
2014-03-11	48	5.42636	0.05 ug/ml	E2-All	Rotenone
2014-03-15	48	6.50407	0.05 ug/ml	E2-All	Rotenone
2014-03-09	48	0.826446	0.1 ug/ml	E2-All	Rotenone
2014-03-11	48	0.813008	0.1 ug/ml	E2-All	Rotenone
2014-03-15	48	1.6129	0.1 ug/ml	E2-All	Rotenone
2014-03-09	48	0.787402	0.25 ug/ml	E2-All	Rotenone
2014-03-11	48	0.793651	0.25 ug/ml	E2-All	Rotenone
2014-03-15	48	0	0.25 ug/ml	E2-All	Rotenone
2014-03-09	48	0	0.5 ug/ml	E2-All	Rotenone
2014-03-11	48	0.819672	0.5 ug/ml	E2-All	Rotenone
2014-03-15	48	1.6	0.5 ug/ml	E2-All	Rotenone
2014-03-09	68	0	0 ug/ml	E2-All	Control
2014-03-11	68	0	0 ug/ml	E2-All	Control
2014-03-15	68	0	0 ug/ml	E2-All	Control
2014-03-09	68	3.22581	0.025 ug/ml	E2-All	Rotenone
2014-03-11	68	6.4	0.025 ug/ml	E2-All	Rotenone
2014-03-15	68	5.6	0.025 ug/ml	E2-All	Rotenone
2014-03-09	68	3.93701	0.05 ug/ml	E2-All	Rotenone
2014-03-11	68	5.42636	0.05 ug/ml	E2-All	Rotenone
2014-03-15	68	4.06504	0.05 ug/ml	E2-All	Rotenone
2014-03-09	68	0	0.1 ug/ml	E2-All	Rotenone
2014-03-11	68	4.87805	0.1 ug/ml	E2-All	Rotenone
2014-03-15	68	3.22581	0.1 ug/ml	E2-All	Rotenone
2014-03-09	68	0	0.25 ug/ml	E2-All	Rotenone
2014-03-11	68	0	0.25 ug/ml	E2-All	Rotenone
2014-03-15	68	0.806452	0.25 ug/ml	E2-All	Rotenone
2014-03-09	68	0.787402	0.5 ug/ml	E2-All	Rotenone
2014-03-11	68	0.819672	0.5 ug/ml	E2-All	Rotenone
2014-03-15	68	0.8	0.5 ug/ml	E2-All	Rotenone
2014-03-09	0	0	0 ug/ml	E2-ED	Control
2014-03-11	0	0	0 ug/ml	E2-ED	Control
2014-03-15	0	0	0 ug/ml	E2-ED	Control
2014-03-09	0	0	0.025 ug/ml	E2-ED	Rotenone
2014-03-11	0	0	0.025 ug/ml	E2-ED	Rotenone
2014-03-15	0	0	0.025 ug/ml	E2-ED	Rotenone
2014-03-09	0	0	0.05 ug/ml	E2-ED	Rotenone
2014-03-11	0	0	0.05 ug/ml	E2-ED	Rotenone
2014-03-15	0	0	0.05 ug/ml	E2-ED	Rotenone
2014-03-09	0	0	0.1 ug/ml	E2-ED	Rotenone
2014-03-11	0	0	0.1 ug/ml	E2-ED	Rotenone
2014-03-15	0	0	0.1 ug/ml	E2-ED	Rotenone
2014-03-09	0	0	0.25 ug/ml	E2-ED	Rotenone
2014-03-11	0	0	0.25 ug/ml	E2-ED	Rotenone
2014-03-15	0	0	0.25 ug/ml	E2-ED	Rotenone
2014-03-09	0	0	0.5 ug/ml	E2-ED	Rotenone
2014-03-11	0	0	0.5 ug/ml	E2-ED	Rotenone
2014-03-15	0	0	0.5 ug/ml	E2-ED	Rotenone
2014-03-09	8	0	0 ug/ml	E2-ED	Control
2014-03-11	8	0	0 ug/ml	E2-ED	Control
2014-03-15	8	0	0 ug/ml	E2-ED	Control
2014-03-09	8	0	0.025 ug/ml	E2-ED	Rotenone
2014-03-11	8	0	0.025 ug/ml	E2-ED	Rotenone
2014-03-15	8	0	0.025 ug/ml	E2-ED	Rotenone
2014-03-09	8	0	0.05 ug/ml	E2-ED	Rotenone
2014-03-11	8	0	0.05 ug/ml	E2-ED	Rotenone
2014-03-15	8	0	0.05 ug/ml	E2-ED	Rotenone
2014-03-09	8	0	0.1 ug/ml	E2-ED	Rotenone
2014-03-11	8	0	0.1 ug/ml	E2-ED	Rotenone
2014-03-15	8	0	0.1 ug/ml	E2-ED	Rotenone
2014-03-09	8	0	0.25 ug/ml	E2-ED	Rotenone
2014-03-11	8	0	0.25 ug/ml	E2-ED	Rotenone
2014-03-15	8	0	0.25 ug/ml	E2-ED	Rotenone
2014-03-09	8	0	0.5 ug/ml	E2-ED	Rotenone
2014-03-11	8	0	0.5 ug/ml	E2-ED	Rotenone
2014-03-15	8	0	0.5 ug/ml	E2-ED	Rotenone
2014-03-09	10	1.6129	0 ug/ml	E2-ED	Control
2014-03-11	10	1.5873	0 ug/ml	E2-ED	Control
2014-03-15	10	2.3622	0 ug/ml	E2-ED	Control
2014-03-09	10	0	0.025 ug/ml	E2-ED	Rotenone
2014-03-11	10	0.8	0.025 ug/ml	E2-ED	Rotenone
2014-03-15	10	0.8	0.025 ug/ml	E2-ED	Rotenone
2014-03-09	10	0.787402	0.05 ug/ml	E2-ED	Rotenone
2014-03-11	10	0	0.05 ug/ml	E2-ED	Rotenone
2014-03-15	10	0	0.05 ug/ml	E2-ED	Rotenone
2014-03-09	10	0	0.1 ug/ml	E2-ED	Rotenone
2014-03-11	10	0	0.1 ug/ml	E2-ED	Rotenone
2014-03-15	10	0	0.1 ug/ml	E2-ED	Rotenone
2014-03-09	10	0	0.25 ug/ml	E2-ED	Rotenone
2014-03-11	10	0	0.25 ug/ml	E2-ED	Rotenone
2014-03-15	10	0	0.25 ug/ml	E2-ED	Rotenone
2014-03-09	10	0	0.5 ug/ml	E2-ED	Rotenone
2014-03-11	10	0	0.5 ug/ml	E2-ED	Rotenone
2014-03-15	10	0	0.5 ug/ml	E2-ED	Rotenone
2014-03-09	12	17.7419	0 ug/ml	E2-ED	Control
2014-03-11	12	16.6667	0 ug/ml	E2-ED	Control
2014-03-15	12	10.2362	0 ug/ml	E2-ED	Control
2014-03-09	12	7.52688	0.025 ug/ml	E2-ED	Rotenone
2014-03-11	12	7.2	0.025 ug/ml	E2-ED	Rotenone
2014-03-15	12	2.4	0.025 ug/ml	E2-ED	Rotenone
2014-03-09	12	0.787402	0.05 ug/ml	E2-ED	Rotenone
2014-03-11	12	2.32558	0.05 ug/ml	E2-ED	Rotenone
2014-03-15	12	3.25203	0.05 ug/ml	E2-ED	Rotenone
2014-03-09	12	0.826446	0.1 ug/ml	E2-ED	Rotenone
2014-03-11	12	2.43902	0.1 ug/ml	E2-ED	Rotenone
2014-03-15	12	0	0.1 ug/ml	E2-ED	Rotenone
2014-03-09	12	0	0.25 ug/ml	E2-ED	Rotenone
2014-03-11	12	0.793651	0.25 ug/ml	E2-ED	Rotenone
2014-03-15	12	0	0.25 ug/ml	E2-ED	Rotenone
2014-03-09	12	0	0.5 ug/ml	E2-ED	Rotenone
2014-03-11	12	0	0.5 ug/ml	E2-ED	Rotenone
2014-03-15	12	0	0.5 ug/ml	E2-ED	Rotenone
2014-03-09	14	18.5484	0 ug/ml	E2-ED	Control
2014-03-11	14	17.4603	0 ug/ml	E2-ED	Control
2014-03-15	14	7.87402	0 ug/ml	E2-ED	Control
2014-03-09	14	7.52688	0.025 ug/ml	E2-ED	Rotenone
2014-03-11	14	8.8	0.025 ug/ml	E2-ED	Rotenone
2014-03-15	14	4.8	0.025 ug/ml	E2-ED	Rotenone
2014-03-09	14	4.72441	0.05 ug/ml	E2-ED	Rotenone
2014-03-11	14	4.65116	0.05 ug/ml	E2-ED	Rotenone
2014-03-15	14	3.25203	0.05 ug/ml	E2-ED	Rotenone
2014-03-09	14	0.826446	0.1 ug/ml	E2-ED	Rotenone
2014-03-11	14	2.43902	0.1 ug/ml	E2-ED	Rotenone
2014-03-15	14	3.22581	0.1 ug/ml	E2-ED	Rotenone
2014-03-09	14	0	0.25 ug/ml	E2-ED	Rotenone
2014-03-11	14	0.793651	0.25 ug/ml	E2-ED	Rotenone
2014-03-15	14	0.806452	0.25 ug/ml	E2-ED	Rotenone
2014-03-09	14	0	0.5 ug/ml	E2-ED	Rotenone
2014-03-11	14	1.63934	0.5 ug/ml	E2-ED	Rotenone
2014-03-15	14	0	0.5 ug/ml	E2-ED	Rotenone
2014-03-09	16	3.22581	0 ug/ml	E2-ED	Control
2014-03-11	16	1.5873	0 ug/ml	E2-ED	Control
2014-03-15	16	0.787402	0 ug/ml	E2-ED	Control
2014-03-09	16	0	0.025 ug/ml	E2-ED	Rotenone
2014-03-11	16	1.6	0.025 ug/ml	E2-ED	Rotenone
2014-03-15	16	28	0.025 ug/ml	E2-ED	Rotenone
2014-03-09	16	2.3622	0.05 ug/ml	E2-ED	Rotenone
2014-03-11	16	1.5748	0.05 ug/ml	E2-ED	Rotenone
2014-03-15	16	0	0.05 ug/ml	E2-ED	Rotenone
2014-03-09	16	3.30579	0.1 ug/ml	E2-ED	Rotenone
2014-03-11	16	0.826446	0.1 ug/ml	E2-ED	Rotenone
2014-03-15	16	0.806452	0.1 ug/ml	E2-ED	Rotenone
2014-03-09	16	0	0.25 ug/ml	E2-ED	Rotenone
2014-03-11	16	0	0.25 ug/ml	E2-ED	Rotenone
2014-03-15	16	0	0.25 ug/ml	E2-ED	Rotenone
2014-03-09	16	0	0.5 ug/ml	E2-ED	Rotenone
2014-03-11	16	0.819672	0.5 ug/ml	E2-ED	Rotenone
2014-03-15	16	0	0.5 ug/ml	E2-ED	Rotenone
2014-03-09	18	0	0 ug/ml	E2-ED	Control
2014-03-11	18	0	0 ug/ml	E2-ED	Control
2014-03-15	18	0	0 ug/ml	E2-ED	Control
2014-03-09	18	0	0.025 ug/ml	E2-ED	Rotenone
2014-03-11	18	0	0.025 ug/ml	E2-ED	Rotenone
2014-03-15	18	0	0.025 ug/ml	E2-ED	Rotenone
2014-03-09	18	0	0.05 ug/ml	E2-ED	Rotenone
2014-03-11	18	1.55039	0.05 ug/ml	E2-ED	Rotenone
2014-03-15	18	0	0.05 ug/ml	E2-ED	Rotenone
2014-03-09	18	0	0.1 ug/ml	E2-ED	Rotenone
2014-03-11	18	1.62602	0.1 ug/ml	E2-ED	Rotenone
2014-03-15	18	0	0.1 ug/ml	E2-ED	Rotenone
2014-03-09	18	0	0.25 ug/ml	E2-ED	Rotenone
2014-03-11	18	0	0.25 ug/ml	E2-ED	Rotenone
2014-03-15	18	0	0.25 ug/ml	E2-ED	Rotenone
2014-03-09	18	0	0.5 ug/ml	E2-ED	Rotenone
2014-03-11	18	0	0.5 ug/ml	E2-ED	Rotenone
2014-03-15	18	0	0.5 ug/ml	E2-ED	Rotenone
2014-03-09	20	0	0 ug/ml	E2-ED	Control
2014-03-11	20	0	0 ug/ml	E2-ED	Control
2014-03-15	20	0	0 ug/ml	E2-ED	Control
2014-03-09	20	1.07527	0.025 ug/ml	E2-ED	Rotenone
2014-03-11	20	0	0.025 ug/ml	E2-ED	Rotenone
2014-03-15	20	0	0.025 ug/ml	E2-ED	Rotenone
2014-03-09	20	0	0.05 ug/ml	E2-ED	Rotenone
2014-03-11	20	1.55039	0.05 ug/ml	E2-ED	Rotenone
2014-03-15	20	0	0.05 ug/ml	E2-ED	Rotenone
2014-03-09	20	0	0.1 ug/ml	E2-ED	Rotenone
2014-03-11	20	0.813008	0.1 ug/ml	E2-ED	Rotenone
2014-03-15	20	0	0.1 ug/ml	E2-ED	Rotenone
2014-03-09	20	0	0.25 ug/ml	E2-ED	Rotenone
2014-03-11	20	0	0.25 ug/ml	E2-ED	Rotenone
2014-03-15	20	0	0.25 ug/ml	E2-ED	Rotenone
2014-03-09	20	0.787402	0.5 ug/ml	E2-ED	Rotenone
2014-03-11	20	0	0.5 ug/ml	E2-ED	Rotenone
2014-03-15	20	0	0.5 ug/ml	E2-ED	Rotenone
2014-03-09	24	0	0 ug/ml	E2-ED	Control
2014-03-11	24	0	0 ug/ml	E2-ED	Control
2014-03-15	24	0	0 ug/ml	E2-ED	Control
2014-03-09	24	0	0.025 ug/ml	E2-ED	Rotenone
2014-03-11	24	0	0.025 ug/ml	E2-ED	Rotenone
2014-03-15	24	0	0.025 ug/ml	E2-ED	Rotenone
2014-03-09	24	0	0.05 ug/ml	E2-ED	Rotenone
2014-03-11	24	0	0.05 ug/ml	E2-ED	Rotenone
2014-03-15	24	0	0.05 ug/ml	E2-ED	Rotenone
2014-03-09	24	0	0.1 ug/ml	E2-ED	Rotenone
2014-03-11	24	0	0.1 ug/ml	E2-ED	Rotenone
2014-03-15	24	0	0.1 ug/ml	E2-ED	Rotenone
2014-03-09	24	0	0.25 ug/ml	E2-ED	Rotenone
2014-03-11	24	0	0.25 ug/ml	E2-ED	Rotenone
2014-03-15	24	0	0.25 ug/ml	E2-ED	Rotenone
2014-03-09	24	0	0.5 ug/ml	E2-ED	Rotenone
2014-03-11	24	0	0.5 ug/ml	E2-ED	Rotenone
2014-03-15	24	0	0.5 ug/ml	E2-ED	Rotenone
2014-03-09	36	0	0 ug/ml	E2-ED	Control
2014-03-11	36	0	0 ug/ml	E2-ED	Control
2014-03-15	36	0	0 ug/ml	E2-ED	Control
2014-03-09	36	0	0.025 ug/ml	E2-ED	Rotenone
2014-03-11	36	0	0.025 ug/ml	E2-ED	Rotenone
2014-03-15	36	0	0.025 ug/ml	E2-ED	Rotenone
2014-03-09	36	0	0.05 ug/ml	E2-ED	Rotenone
2014-03-11	36	0	0.05 ug/ml	E2-ED	Rotenone
2014-03-15	36	0	0.05 ug/ml	E2-ED	Rotenone
2014-03-09	36	0	0.1 ug/ml	E2-ED	Rotenone
2014-03-11	36	0	0.1 ug/ml	E2-ED	Rotenone
2014-03-15	36	0	0.1 ug/ml	E2-ED	Rotenone
2014-03-09	36	0	0.25 ug/ml	E2-ED	Rotenone
2014-03-11	36	0	0.25 ug/ml	E2-ED	Rotenone
2014-03-15	36	0	0.25 ug/ml	E2-ED	Rotenone
2014-03-09	36	0	0.5 ug/ml	E2-ED	Rotenone
2014-03-11	36	0	0.5 ug/ml	E2-ED	Rotenone
2014-03-15	36	0.8	0.5 ug/ml	E2-ED	Rotenone
2014-03-09	48	0	0 ug/ml	E2-ED	Control
2014-03-11	48	0	0 ug/ml	E2-ED	Control
2014-03-15	48	0	0 ug/ml	E2-ED	Control
2014-03-09	48	0	0.025 ug/ml	E2-ED	Rotenone
2014-03-11	48	0	0.025 ug/ml	E2-ED	Rotenone
2014-03-15	48	0	0.025 ug/ml	E2-ED	Rotenone
2014-03-09	48	0	0.05 ug/ml	E2-ED	Rotenone
2014-03-11	48	0	0.05 ug/ml	E2-ED	Rotenone
2014-03-15	48	0	0.05 ug/ml	E2-ED	Rotenone
2014-03-09	48	0	0.1 ug/ml	E2-ED	Rotenone
2014-03-11	48	0	0.1 ug/ml	E2-ED	Rotenone
2014-03-15	48	0	0.1 ug/ml	E2-ED	Rotenone
2014-03-09	48	0	0.25 ug/ml	E2-ED	Rotenone
2014-03-11	48	0	0.25 ug/ml	E2-ED	Rotenone
2014-03-15	48	0	0.25 ug/ml	E2-ED	Rotenone
2014-03-09	48	0	0.5 ug/ml	E2-ED	Rotenone
2014-03-11	48	0	0.5 ug/ml	E2-ED	Rotenone
2014-03-15	48	0	0.5 ug/ml	E2-ED	Rotenone
2014-03-09	68	0	0 ug/ml	E2-ED	Control
2014-03-11	68	0	0 ug/ml	E2-ED	Control
2014-03-15	68	0	0 ug/ml	E2-ED	Control
2014-03-09	68	0	0.025 ug/ml	E2-ED	Rotenone
2014-03-11	68	0	0.025 ug/ml	E2-ED	Rotenone
2014-03-15	68	0.8	0.025 ug/ml	E2-ED	Rotenone
2014-03-09	68	0	0.05 ug/ml	E2-ED	Rotenone
2014-03-11	68	0	0.05 ug/ml	E2-ED	Rotenone
2014-03-15	68	0	0.05 ug/ml	E2-ED	Rotenone
2014-03-09	68	0	0.1 ug/ml	E2-ED	Rotenone
2014-03-11	68	0	0.1 ug/ml	E2-ED	Rotenone
2014-03-15	68	0.806452	0.1 ug/ml	E2-ED	Rotenone
2014-03-09	68	0	0.25 ug/ml	E2-ED	Rotenone
2014-03-11	68	0	0.25 ug/ml	E2-ED	Rotenone
2014-03-15	68	0	0.25 ug/ml	E2-ED	Rotenone
2014-03-09	68	0	0.5 ug/ml	E2-ED	Rotenone
2014-03-11	68	0	0.5 ug/ml	E2-ED	Rotenone
2014-03-15	68	0	0.5 ug/ml	E2-ED	Rotenone
2014-03-09	0	0	0 ug/ml	E2-ID	Control
2014-03-11	0	0	0 ug/ml	E2-ID	Control
2014-03-15	0	0	0 ug/ml	E2-ID	Control
2014-03-09	0	0	0.025 ug/ml	E2-ID	Rotenone
2014-03-11	0	0	0.025 ug/ml	E2-ID	Rotenone
2014-03-15	0	0	0.025 ug/ml	E2-ID	Rotenone
2014-03-09	0	0	0.05 ug/ml	E2-ID	Rotenone
2014-03-11	0	0	0.05 ug/ml	E2-ID	Rotenone
2014-03-15	0	0	0.05 ug/ml	E2-ID	Rotenone
2014-03-09	0	0	0.1 ug/ml	E2-ID	Rotenone
2014-03-11	0	0	0.1 ug/ml	E2-ID	Rotenone
2014-03-15	0	0	0.1 ug/ml	E2-ID	Rotenone
2014-03-09	0	0	0.25 ug/ml	E2-ID	Rotenone
2014-03-11	0	0	0.25 ug/ml	E2-ID	Rotenone
2014-03-15	0	0	0.25 ug/ml	E2-ID	Rotenone
2014-03-09	0	0	0.5 ug/ml	E2-ID	Rotenone
2014-03-11	0	0	0.5 ug/ml	E2-ID	Rotenone
2014-03-15	0	0	0.5 ug/ml	E2-ID	Rotenone
2014-03-09	8	0	0 ug/ml	E2-ID	Control
2014-03-11	8	0	0 ug/ml	E2-ID	Control
2014-03-15	8	0	0 ug/ml	E2-ID	Control
2014-03-09	8	0	0.025 ug/ml	E2-ID	Rotenone
2014-03-11	8	0	0.025 ug/ml	E2-ID	Rotenone
2014-03-15	8	0	0.025 ug/ml	E2-ID	Rotenone
2014-03-09	8	0	0.05 ug/ml	E2-ID	Rotenone
2014-03-11	8	0	0.05 ug/ml	E2-ID	Rotenone
2014-03-15	8	0	0.05 ug/ml	E2-ID	Rotenone
2014-03-09	8	0	0.1 ug/ml	E2-ID	Rotenone
2014-03-11	8	0	0.1 ug/ml	E2-ID	Rotenone
2014-03-15	8	0	0.1 ug/ml	E2-ID	Rotenone
2014-03-09	8	0	0.25 ug/ml	E2-ID	Rotenone
2014-03-11	8	0	0.25 ug/ml	E2-ID	Rotenone
2014-03-15	8	0	0.25 ug/ml	E2-ID	Rotenone
2014-03-09	8	0	0.5 ug/ml	E2-ID	Rotenone
2014-03-11	8	0	0.5 ug/ml	E2-ID	Rotenone
2014-03-15	8	0	0.5 ug/ml	E2-ID	Rotenone
2014-03-09	10	0.806452	0 ug/ml	E2-ID	Control
2014-03-11	10	4.7619	0 ug/ml	E2-ID	Control
2014-03-15	10	0	0 ug/ml	E2-ID	Control
2014-03-09	10	0	0.025 ug/ml	E2-ID	Rotenone
2014-03-11	10	1.6	0.025 ug/ml	E2-ID	Rotenone
2014-03-15	10	0.8	0.025 ug/ml	E2-ID	Rotenone
2014-03-09	10	0	0.05 ug/ml	E2-ID	Rotenone
2014-03-11	10	0	0.05 ug/ml	E2-ID	Rotenone
2014-03-15	10	0	0.05 ug/ml	E2-ID	Rotenone
2014-03-09	10	0	0.1 ug/ml	E2-ID	Rotenone
2014-03-11	10	1.62602	0.1 ug/ml	E2-ID	Rotenone
2014-03-15	10	0	0.1 ug/ml	E2-ID	Rotenone
2014-03-09	10	0	0.25 ug/ml	E2-ID	Rotenone
2014-03-11	10	0	0.25 ug/ml	E2-ID	Rotenone
2014-03-15	10	0.806452	0.25 ug/ml	E2-ID	Rotenone
2014-03-09	10	0	0.5 ug/ml	E2-ID	Rotenone
2014-03-11	10	0	0.5 ug/ml	E2-ID	Rotenone
2014-03-15	10	0	0.5 ug/ml	E2-ID	Rotenone
2014-03-09	12	28.2258	0 ug/ml	E2-ID	Control
2014-03-11	12	34.9206	0 ug/ml	E2-ID	Control
2014-03-15	12	33.8583	0 ug/ml	E2-ID	Control
2014-03-09	12	7.52688	0.025 ug/ml	E2-ID	Rotenone
2014-03-11	12	14.4	0.025 ug/ml	E2-ID	Rotenone
2014-03-15	12	13.6	0.025 ug/ml	E2-ID	Rotenone
2014-03-09	12	11.811	0.05 ug/ml	E2-ID	Rotenone
2014-03-11	12	10.0775	0.05 ug/ml	E2-ID	Rotenone
2014-03-15	12	18.6992	0.05 ug/ml	E2-ID	Rotenone
2014-03-09	12	0.826446	0.1 ug/ml	E2-ID	Rotenone
2014-03-11	12	10.5691	0.1 ug/ml	E2-ID	Rotenone
2014-03-15	12	12.0968	0.1 ug/ml	E2-ID	Rotenone
2014-03-09	12	0	0.25 ug/ml	E2-ID	Rotenone
2014-03-11	12	3.1746	0.25 ug/ml	E2-ID	Rotenone
2014-03-15	12	4.83871	0.25 ug/ml	E2-ID	Rotenone
2014-03-09	12	0	0.5 ug/ml	E2-ID	Rotenone
2014-03-11	12	0.819672	0.5 ug/ml	E2-ID	Rotenone
2014-03-15	12	2.4	0.5 ug/ml	E2-ID	Rotenone
2014-03-09	14	45.1613	0 ug/ml	E2-ID	Control
2014-03-11	14	55.5556	0 ug/ml	E2-ID	Control
2014-03-15	14	57.4803	0 ug/ml	E2-ID	Control
2014-03-09	14	12.9032	0.025 ug/ml	E2-ID	Rotenone
2014-03-11	14	21.6	0.025 ug/ml	E2-ID	Rotenone
2014-03-15	14	24	0.025 ug/ml	E2-ID	Rotenone
2014-03-09	14	18.1102	0.05 ug/ml	E2-ID	Rotenone
2014-03-11	14	20.9302	0.05 ug/ml	E2-ID	Rotenone
2014-03-15	14	30.8943	0.05 ug/ml	E2-ID	Rotenone
2014-03-09	14	5.78512	0.1 ug/ml	E2-ID	Rotenone
2014-03-11	14	18.6992	0.1 ug/ml	E2-ID	Rotenone
2014-03-15	14	15.3226	0.1 ug/ml	E2-ID	Rotenone
2014-03-09	14	0.787402	0.25 ug/ml	E2-ID	Rotenone
2014-03-11	14	9.52381	0.25 ug/ml	E2-ID	Rotenone
2014-03-15	14	7.25806	0.25 ug/ml	E2-ID	Rotenone
2014-03-09	14	0.787402	0.5 ug/ml	E2-ID	Rotenone
2014-03-11	14	2.45902	0.5 ug/ml	E2-ID	Rotenone
2014-03-15	14	3.2	0.5 ug/ml	E2-ID	Rotenone
2014-03-09	16	45.1613	0 ug/ml	E2-ID	Control
2014-03-11	16	40.4762	0 ug/ml	E2-ID	Control
2014-03-15	16	54.3307	0 ug/ml	E2-ID	Control
2014-03-09	16	21.5054	0.025 ug/ml	E2-ID	Rotenone
2014-03-11	16	21.6	0.025 ug/ml	E2-ID	Rotenone
2014-03-15	16	8	0.025 ug/ml	E2-ID	Rotenone
2014-03-09	16	14.9606	0.05 ug/ml	E2-ID	Rotenone
2014-03-11	16	22.8346	0.05 ug/ml	E2-ID	Rotenone
2014-03-15	16	32.5203	0.05 ug/ml	E2-ID	Rotenone
2014-03-09	16	4.95868	0.1 ug/ml	E2-ID	Rotenone
2014-03-11	16	16.5289	0.1 ug/ml	E2-ID	Rotenone
2014-03-15	16	19.3548	0.1 ug/ml	E2-ID	Rotenone
2014-03-09	16	0.787402	0.25 ug/ml	E2-ID	Rotenone
2014-03-11	16	10.3175	0.25 ug/ml	E2-ID	Rotenone
2014-03-15	16	9.67742	0.25 ug/ml	E2-ID	Rotenone
2014-03-09	16	0.787402	0.5 ug/ml	E2-ID	Rotenone
2014-03-11	16	3.27869	0.5 ug/ml	E2-ID	Rotenone
2014-03-15	16	4	0.5 ug/ml	E2-ID	Rotenone
2014-03-09	18	20.9677	0 ug/ml	E2-ID	Control
2014-03-11	18	22.2222	0 ug/ml	E2-ID	Control
2014-03-15	18	22.8346	0 ug/ml	E2-ID	Control
2014-03-09	18	11.828	0.025 ug/ml	E2-ID	Rotenone
2014-03-11	18	12	0.025 ug/ml	E2-ID	Rotenone
2014-03-15	18	19.2	0.025 ug/ml	E2-ID	Rotenone
2014-03-09	18	9.44882	0.05 ug/ml	E2-ID	Rotenone
2014-03-11	18	14.7287	0.05 ug/ml	E2-ID	Rotenone
2014-03-15	18	13.8211	0.05 ug/ml	E2-ID	Rotenone
2014-03-09	18	6.61157	0.1 ug/ml	E2-ID	Rotenone
2014-03-11	18	14.6341	0.1 ug/ml	E2-ID	Rotenone
2014-03-15	18	10.4839	0.1 ug/ml	E2-ID	Rotenone
2014-03-09	18	0.787402	0.25 ug/ml	E2-ID	Rotenone
2014-03-11	18	4.7619	0.25 ug/ml	E2-ID	Rotenone
2014-03-15	18	5.64516	0.25 ug/ml	E2-ID	Rotenone
2014-03-09	18	0.787402	0.5 ug/ml	E2-ID	Rotenone
2014-03-11	18	2.45902	0.5 ug/ml	E2-ID	Rotenone
2014-03-15	18	1.6	0.5 ug/ml	E2-ID	Rotenone
2014-03-09	20	8.87097	0 ug/ml	E2-ID	Control
2014-03-11	20	7.93651	0 ug/ml	E2-ID	Control
2014-03-15	20	7.08661	0 ug/ml	E2-ID	Control
2014-03-09	20	6.45161	0.025 ug/ml	E2-ID	Rotenone
2014-03-11	20	8	0.025 ug/ml	E2-ID	Rotenone
2014-03-15	20	15.2	0.025 ug/ml	E2-ID	Rotenone
2014-03-09	20	3.93701	0.05 ug/ml	E2-ID	Rotenone
2014-03-11	20	6.20155	0.05 ug/ml	E2-ID	Rotenone
2014-03-15	20	13.8211	0.05 ug/ml	E2-ID	Rotenone
2014-03-09	20	2.47934	0.1 ug/ml	E2-ID	Rotenone
2014-03-11	20	7.31707	0.1 ug/ml	E2-ID	Rotenone
2014-03-15	20	6.45161	0.1 ug/ml	E2-ID	Rotenone
2014-03-09	20	2.3622	0.25 ug/ml	E2-ID	Rotenone
2014-03-11	20	3.1746	0.25 ug/ml	E2-ID	Rotenone
2014-03-15	20	2.41935	0.25 ug/ml	E2-ID	Rotenone
2014-03-09	20	0	0.5 ug/ml	E2-ID	Rotenone
2014-03-11	20	0.819672	0.5 ug/ml	E2-ID	Rotenone
2014-03-15	20	0.8	0.5 ug/ml	E2-ID	Rotenone
2014-03-09	24	7.25806	0 ug/ml	E2-ID	Control
2014-03-11	24	1.5873	0 ug/ml	E2-ID	Control
2014-03-15	24	3.14961	0 ug/ml	E2-ID	Control
2014-03-09	24	5.37634	0.025 ug/ml	E2-ID	Rotenone
2014-03-11	24	4	0.025 ug/ml	E2-ID	Rotenone
2014-03-15	24	11.2	0.025 ug/ml	E2-ID	Rotenone
2014-03-09	24	1.5748	0.05 ug/ml	E2-ID	Rotenone
2014-03-11	24	3.87597	0.05 ug/ml	E2-ID	Rotenone
2014-03-15	24	8.13008	0.05 ug/ml	E2-ID	Rotenone
2014-03-09	24	1.65289	0.1 ug/ml	E2-ID	Rotenone
2014-03-11	24	5.69106	0.1 ug/ml	E2-ID	Rotenone
2014-03-15	24	5.64516	0.1 ug/ml	E2-ID	Rotenone
2014-03-09	24	2.3622	0.25 ug/ml	E2-ID	Rotenone
2014-03-11	24	2.38095	0.25 ug/ml	E2-ID	Rotenone
2014-03-15	24	1.6129	0.25 ug/ml	E2-ID	Rotenone
2014-03-09	24	0	0.5 ug/ml	E2-ID	Rotenone
2014-03-11	24	0.819672	0.5 ug/ml	E2-ID	Rotenone
2014-03-15	24	0.8	0.5 ug/ml	E2-ID	Rotenone
2014-03-09	36	0	0 ug/ml	E2-ID	Control
2014-03-11	36	0.793651	0 ug/ml	E2-ID	Control
2014-03-15	36	0.787402	0 ug/ml	E2-ID	Control
2014-03-09	36	3.22581	0.025 ug/ml	E2-ID	Rotenone
2014-03-11	36	5.6	0.025 ug/ml	E2-ID	Rotenone
2014-03-15	36	2.4	0.025 ug/ml	E2-ID	Rotenone
2014-03-09	36	1.5748	0.05 ug/ml	E2-ID	Rotenone
2014-03-11	36	6.20155	0.05 ug/ml	E2-ID	Rotenone
2014-03-15	36	3.25203	0.05 ug/ml	E2-ID	Rotenone
2014-03-09	36	0.826446	0.1 ug/ml	E2-ID	Rotenone
2014-03-11	36	0.813008	0.1 ug/ml	E2-ID	Rotenone
2014-03-15	36	1.6129	0.1 ug/ml	E2-ID	Rotenone
2014-03-09	36	1.5748	0.25 ug/ml	E2-ID	Rotenone
2014-03-11	36	1.5873	0.25 ug/ml	E2-ID	Rotenone
2014-03-15	36	1.6129	0.25 ug/ml	E2-ID	Rotenone
2014-03-09	36	0	0.5 ug/ml	E2-ID	Rotenone
2014-03-11	36	0.819672	0.5 ug/ml	E2-ID	Rotenone
2014-03-15	36	0.8	0.5 ug/ml	E2-ID	Rotenone
2014-03-09	48	0	0 ug/ml	E2-ID	Control
2014-03-11	48	0	0 ug/ml	E2-ID	Control
2014-03-15	48	0	0 ug/ml	E2-ID	Control
2014-03-09	48	3.22581	0.025 ug/ml	E2-ID	Rotenone
2014-03-11	48	4	0.025 ug/ml	E2-ID	Rotenone
2014-03-15	48	2.4	0.025 ug/ml	E2-ID	Rotenone
2014-03-09	48	2.3622	0.05 ug/ml	E2-ID	Rotenone
2014-03-11	48	3.87597	0.05 ug/ml	E2-ID	Rotenone
2014-03-15	48	3.25203	0.05 ug/ml	E2-ID	Rotenone
2014-03-09	48	0	0.1 ug/ml	E2-ID	Rotenone
2014-03-11	48	0	0.1 ug/ml	E2-ID	Rotenone
2014-03-15	48	0.806452	0.1 ug/ml	E2-ID	Rotenone
2014-03-09	48	0.787402	0.25 ug/ml	E2-ID	Rotenone
2014-03-11	48	0.793651	0.25 ug/ml	E2-ID	Rotenone
2014-03-15	48	0	0.25 ug/ml	E2-ID	Rotenone
2014-03-09	48	0.787402	0.5 ug/ml	E2-ID	Rotenone
2014-03-11	48	0	0.5 ug/ml	E2-ID	Rotenone
2014-03-15	48	0.8	0.5 ug/ml	E2-ID	Rotenone
2014-03-09	68	0	0 ug/ml	E2-ID	Control
2014-03-11	68	0	0 ug/ml	E2-ID	Control
2014-03-15	68	0	0 ug/ml	E2-ID	Control
2014-03-09	68	2.15054	0.025 ug/ml	E2-ID	Rotenone
2014-03-11	68	4.8	0.025 ug/ml	E2-ID	Rotenone
2014-03-15	68	2.4	0.025 ug/ml	E2-ID	Rotenone
2014-03-09	68	3.14961	0.05 ug/ml	E2-ID	Rotenone
2014-03-11	68	3.87597	0.05 ug/ml	E2-ID	Rotenone
2014-03-15	68	3.25203	0.05 ug/ml	E2-ID	Rotenone
2014-03-09	68	0	0.1 ug/ml	E2-ID	Rotenone
2014-03-11	68	3.25203	0.1 ug/ml	E2-ID	Rotenone
2014-03-15	68	1.6129	0.1 ug/ml	E2-ID	Rotenone
2014-03-09	68	0	0.25 ug/ml	E2-ID	Rotenone
2014-03-11	68	0	0.25 ug/ml	E2-ID	Rotenone
2014-03-15	68	0.806452	0.25 ug/ml	E2-ID	Rotenone
2014-03-09	68	0	0.5 ug/ml	E2-ID	Rotenone
2014-03-11	68	0.819672	0.5 ug/ml	E2-ID	Rotenone
2014-03-15	68	0.8	0.5 ug/ml	E2-ID	Rotenone
2014-03-09	0	0	0 ug/ml	E2-LD	Control
2014-03-11	0	0	0 ug/ml	E2-LD	Control
2014-03-15	0	0	0 ug/ml	E2-LD	Control
2014-03-09	0	0	0.025 ug/ml	E2-LD	Rotenone
2014-03-11	0	0	0.025 ug/ml	E2-LD	Rotenone
2014-03-15	0	0	0.025 ug/ml	E2-LD	Rotenone
2014-03-09	0	0	0.05 ug/ml	E2-LD	Rotenone
2014-03-11	0	0	0.05 ug/ml	E2-LD	Rotenone
2014-03-15	0	0	0.05 ug/ml	E2-LD	Rotenone
2014-03-09	0	0	0.1 ug/ml	E2-LD	Rotenone
2014-03-11	0	0	0.1 ug/ml	E2-LD	Rotenone
2014-03-15	0	0	0.1 ug/ml	E2-LD	Rotenone
2014-03-09	0	0	0.25 ug/ml	E2-LD	Rotenone
2014-03-11	0	0	0.25 ug/ml	E2-LD	Rotenone
2014-03-15	0	0	0.25 ug/ml	E2-LD	Rotenone
2014-03-09	0	0	0.5 ug/ml	E2-LD	Rotenone
2014-03-11	0	0	0.5 ug/ml	E2-LD	Rotenone
2014-03-15	0	0	0.5 ug/ml	E2-LD	Rotenone
2014-03-09	8	0	0 ug/ml	E2-LD	Control
2014-03-11	8	0	0 ug/ml	E2-LD	Control
2014-03-15	8	0	0 ug/ml	E2-LD	Control
2014-03-09	8	0	0.025 ug/ml	E2-LD	Rotenone
2014-03-11	8	0	0.025 ug/ml	E2-LD	Rotenone
2014-03-15	8	0	0.025 ug/ml	E2-LD	Rotenone
2014-03-09	8	0	0.05 ug/ml	E2-LD	Rotenone
2014-03-11	8	0	0.05 ug/ml	E2-LD	Rotenone
2014-03-15	8	0	0.05 ug/ml	E2-LD	Rotenone
2014-03-09	8	0	0.1 ug/ml	E2-LD	Rotenone
2014-03-11	8	0	0.1 ug/ml	E2-LD	Rotenone
2014-03-15	8	0	0.1 ug/ml	E2-LD	Rotenone
2014-03-09	8	0	0.25 ug/ml	E2-LD	Rotenone
2014-03-11	8	0	0.25 ug/ml	E2-LD	Rotenone
2014-03-15	8	0	0.25 ug/ml	E2-LD	Rotenone
2014-03-09	8	0	0.5 ug/ml	E2-LD	Rotenone
2014-03-11	8	0	0.5 ug/ml	E2-LD	Rotenone
2014-03-15	8	0	0.5 ug/ml	E2-LD	Rotenone
2014-03-09	10	0	0 ug/ml	E2-LD	Control
2014-03-11	10	0	0 ug/ml	E2-LD	Control
2014-03-15	10	0	0 ug/ml	E2-LD	Control
2014-03-09	10	0	0.025 ug/ml	E2-LD	Rotenone
2014-03-11	10	0	0.025 ug/ml	E2-LD	Rotenone
2014-03-15	10	0	0.025 ug/ml	E2-LD	Rotenone
2014-03-09	10	0	0.05 ug/ml	E2-LD	Rotenone
2014-03-11	10	0	0.05 ug/ml	E2-LD	Rotenone
2014-03-15	10	0	0.05 ug/ml	E2-LD	Rotenone
2014-03-09	10	0	0.1 ug/ml	E2-LD	Rotenone
2014-03-11	10	0	0.1 ug/ml	E2-LD	Rotenone
2014-03-15	10	0	0.1 ug/ml	E2-LD	Rotenone
2014-03-09	10	0	0.25 ug/ml	E2-LD	Rotenone
2014-03-11	10	0	0.25 ug/ml	E2-LD	Rotenone
2014-03-15	10	0	0.25 ug/ml	E2-LD	Rotenone
2014-03-09	10	0	0.5 ug/ml	E2-LD	Rotenone
2014-03-11	10	0	0.5 ug/ml	E2-LD	Rotenone
2014-03-15	10	0	0.5 ug/ml	E2-LD	Rotenone
2014-03-09	12	0	0 ug/ml	E2-LD	Control
2014-03-11	12	0	0 ug/ml	E2-LD	Control
2014-03-15	12	0	0 ug/ml	E2-LD	Control
2014-03-09	12	0	0.025 ug/ml	E2-LD	Rotenone
2014-03-11	12	0	0.025 ug/ml	E2-LD	Rotenone
2014-03-15	12	0	0.025 ug/ml	E2-LD	Rotenone
2014-03-09	12	0	0.05 ug/ml	E2-LD	Rotenone
2014-03-11	12	0	0.05 ug/ml	E2-LD	Rotenone
2014-03-15	12	0	0.05 ug/ml	E2-LD	Rotenone
2014-03-09	12	0	0.1 ug/ml	E2-LD	Rotenone
2014-03-11	12	0	0.1 ug/ml	E2-LD	Rotenone
2014-03-15	12	0	0.1 ug/ml	E2-LD	Rotenone
2014-03-09	12	0	0.25 ug/ml	E2-LD	Rotenone
2014-03-11	12	0	0.25 ug/ml	E2-LD	Rotenone
2014-03-15	12	0	0.25 ug/ml	E2-LD	Rotenone
2014-03-09	12	0	0.5 ug/ml	E2-LD	Rotenone
2014-03-11	12	0	0.5 ug/ml	E2-LD	Rotenone
2014-03-15	12	0	0.5 ug/ml	E2-LD	Rotenone
2014-03-09	14	4.83871	0 ug/ml	E2-LD	Control
2014-03-11	14	5.55556	0 ug/ml	E2-LD	Control
2014-03-15	14	3.14961	0 ug/ml	E2-LD	Control
2014-03-09	14	3.22581	0.025 ug/ml	E2-LD	Rotenone
2014-03-11	14	3.2	0.025 ug/ml	E2-LD	Rotenone
2014-03-15	14	0	0.025 ug/ml	E2-LD	Rotenone
2014-03-09	14	2.3622	0.05 ug/ml	E2-LD	Rotenone
2014-03-11	14	0	0.05 ug/ml	E2-LD	Rotenone
2014-03-15	14	0	0.05 ug/ml	E2-LD	Rotenone
2014-03-09	14	0	0.1 ug/ml	E2-LD	Rotenone
2014-03-11	14	1.62602	0.1 ug/ml	E2-LD	Rotenone
2014-03-15	14	0	0.1 ug/ml	E2-LD	Rotenone
2014-03-09	14	0	0.25 ug/ml	E2-LD	Rotenone
2014-03-11	14	0.793651	0.25 ug/ml	E2-LD	Rotenone
2014-03-15	14	0	0.25 ug/ml	E2-LD	Rotenone
2014-03-09	14	0	0.5 ug/ml	E2-LD	Rotenone
2014-03-11	14	0	0.5 ug/ml	E2-LD	Rotenone
2014-03-15	14	0	0.5 ug/ml	E2-LD	Rotenone
2014-03-09	16	26.6129	0 ug/ml	E2-LD	Control
2014-03-11	16	34.9206	0 ug/ml	E2-LD	Control
2014-03-15	16	22.0472	0 ug/ml	E2-LD	Control
2014-03-09	16	8.60215	0.025 ug/ml	E2-LD	Rotenone
2014-03-11	16	8.8	0.025 ug/ml	E2-LD	Rotenone
2014-03-15	16	0	0.025 ug/ml	E2-LD	Rotenone
2014-03-09	16	11.811	0.05 ug/ml	E2-LD	Rotenone
2014-03-11	16	8.66142	0.05 ug/ml	E2-LD	Rotenone
2014-03-15	16	7.31707	0.05 ug/ml	E2-LD	Rotenone
2014-03-09	16	0.826446	0.1 ug/ml	E2-LD	Rotenone
2014-03-11	16	9.09091	0.1 ug/ml	E2-LD	Rotenone
2014-03-15	16	3.22581	0.1 ug/ml	E2-LD	Rotenone
2014-03-09	16	0	0.25 ug/ml	E2-LD	Rotenone
2014-03-11	16	1.5873	0.25 ug/ml	E2-LD	Rotenone
2014-03-15	16	3.22581	0.25 ug/ml	E2-LD	Rotenone
2014-03-09	16	0	0.5 ug/ml	E2-LD	Rotenone
2014-03-11	16	0.819672	0.5 ug/ml	E2-LD	Rotenone
2014-03-15	16	0.8	0.5 ug/ml	E2-LD	Rotenone
2014-03-09	18	16.9355	0 ug/ml	E2-LD	Control
2014-03-11	18	19.0476	0 ug/ml	E2-LD	Control
2014-03-15	18	16.5354	0 ug/ml	E2-LD	Control
2014-03-09	18	8.60215	0.025 ug/ml	E2-LD	Rotenone
2014-03-11	18	8	0.025 ug/ml	E2-LD	Rotenone
2014-03-15	18	7.2	0.025 ug/ml	E2-LD	Rotenone
2014-03-09	18	7.08661	0.05 ug/ml	E2-LD	Rotenone
2014-03-11	18	6.97674	0.05 ug/ml	E2-LD	Rotenone
2014-03-15	18	12.1951	0.05 ug/ml	E2-LD	Rotenone
2014-03-09	18	0.826446	0.1 ug/ml	E2-LD	Rotenone
2014-03-11	18	3.25203	0.1 ug/ml	E2-LD	Rotenone
2014-03-15	18	5.64516	0.1 ug/ml	E2-LD	Rotenone
2014-03-09	18	0.787402	0.25 ug/ml	E2-LD	Rotenone
2014-03-11	18	3.96825	0.25 ug/ml	E2-LD	Rotenone
2014-03-15	18	3.22581	0.25 ug/ml	E2-LD	Rotenone
2014-03-09	18	0.787402	0.5 ug/ml	E2-LD	Rotenone
2014-03-11	18	1.63934	0.5 ug/ml	E2-LD	Rotenone
2014-03-15	18	1.6	0.5 ug/ml	E2-LD	Rotenone
2014-03-09	20	8.06452	0 ug/ml	E2-LD	Control
2014-03-11	20	4.7619	0 ug/ml	E2-LD	Control
2014-03-15	20	6.29921	0 ug/ml	E2-LD	Control
2014-03-09	20	6.45161	0.025 ug/ml	E2-LD	Rotenone
2014-03-11	20	1.6	0.025 ug/ml	E2-LD	Rotenone
2014-03-15	20	3.2	0.025 ug/ml	E2-LD	Rotenone
2014-03-09	20	3.93701	0.05 ug/ml	E2-LD	Rotenone
2014-03-11	20	6.20155	0.05 ug/ml	E2-LD	Rotenone
2014-03-15	20	4.87805	0.05 ug/ml	E2-LD	Rotenone
2014-03-09	20	4.13223	0.1 ug/ml	E2-LD	Rotenone
2014-03-11	20	4.87805	0.1 ug/ml	E2-LD	Rotenone
2014-03-15	20	2.41935	0.1 ug/ml	E2-LD	Rotenone
2014-03-09	20	0	0.25 ug/ml	E2-LD	Rotenone
2014-03-11	20	1.5873	0.25 ug/ml	E2-LD	Rotenone
2014-03-15	20	4.03226	0.25 ug/ml	E2-LD	Rotenone
2014-03-09	20	0	0.5 ug/ml	E2-LD	Rotenone
2014-03-11	20	0.819672	0.5 ug/ml	E2-LD	Rotenone
2014-03-15	20	0.8	0.5 ug/ml	E2-LD	Rotenone
2014-03-09	24	2.41935	0 ug/ml	E2-LD	Control
2014-03-11	24	3.1746	0 ug/ml	E2-LD	Control
2014-03-15	24	0	0 ug/ml	E2-LD	Control
2014-03-09	24	2.15054	0.025 ug/ml	E2-LD	Rotenone
2014-03-11	24	0.8	0.025 ug/ml	E2-LD	Rotenone
2014-03-15	24	1.6	0.025 ug/ml	E2-LD	Rotenone
2014-03-09	24	0	0.05 ug/ml	E2-LD	Rotenone
2014-03-11	24	1.55039	0.05 ug/ml	E2-LD	Rotenone
2014-03-15	24	3.25203	0.05 ug/ml	E2-LD	Rotenone
2014-03-09	24	0	0.1 ug/ml	E2-LD	Rotenone
2014-03-11	24	2.43902	0.1 ug/ml	E2-LD	Rotenone
2014-03-15	24	0	0.1 ug/ml	E2-LD	Rotenone
2014-03-09	24	0.787402	0.25 ug/ml	E2-LD	Rotenone
2014-03-11	24	0.793651	0.25 ug/ml	E2-LD	Rotenone
2014-03-15	24	0.806452	0.25 ug/ml	E2-LD	Rotenone
2014-03-09	24	0.787402	0.5 ug/ml	E2-LD	Rotenone
2014-03-11	24	0	0.5 ug/ml	E2-LD	Rotenone
2014-03-15	24	0	0.5 ug/ml	E2-LD	Rotenone
2014-03-09	36	0.806452	0 ug/ml	E2-LD	Control
2014-03-11	36	0	0 ug/ml	E2-LD	Control
2014-03-15	36	0	0 ug/ml	E2-LD	Control
2014-03-09	36	1.07527	0.025 ug/ml	E2-LD	Rotenone
2014-03-11	36	0	0.025 ug/ml	E2-LD	Rotenone
2014-03-15	36	3.2	0.025 ug/ml	E2-LD	Rotenone
2014-03-09	36	0.787402	0.05 ug/ml	E2-LD	Rotenone
2014-03-11	36	0.775194	0.05 ug/ml	E2-LD	Rotenone
2014-03-15	36	0	0.05 ug/ml	E2-LD	Rotenone
2014-03-09	36	0.826446	0.1 ug/ml	E2-LD	Rotenone
2014-03-11	36	2.43902	0.1 ug/ml	E2-LD	Rotenone
2014-03-15	36	1.6129	0.1 ug/ml	E2-LD	Rotenone
2014-03-09	36	0	0.25 ug/ml	E2-LD	Rotenone
2014-03-11	36	1.5873	0.25 ug/ml	E2-LD	Rotenone
2014-03-15	36	0	0.25 ug/ml	E2-LD	Rotenone
2014-03-09	36	0	0.5 ug/ml	E2-LD	Rotenone
2014-03-11	36	0	0.5 ug/ml	E2-LD	Rotenone
2014-03-15	36	0	0.5 ug/ml	E2-LD	Rotenone
2014-03-09	48	0	0 ug/ml	E2-LD	Control
2014-03-11	48	0	0 ug/ml	E2-LD	Control
2014-03-15	48	0	0 ug/ml	E2-LD	Control
2014-03-09	48	0	0.025 ug/ml	E2-LD	Rotenone
2014-03-11	48	0.8	0.025 ug/ml	E2-LD	Rotenone
2014-03-15	48	1.6	0.025 ug/ml	E2-LD	Rotenone
2014-03-09	48	0	0.05 ug/ml	E2-LD	Rotenone
2014-03-11	48	1.55039	0.05 ug/ml	E2-LD	Rotenone
2014-03-15	48	3.25203	0.05 ug/ml	E2-LD	Rotenone
2014-03-09	48	0.826446	0.1 ug/ml	E2-LD	Rotenone
2014-03-11	48	0.813008	0.1 ug/ml	E2-LD	Rotenone
2014-03-15	48	0.806452	0.1 ug/ml	E2-LD	Rotenone
2014-03-09	48	0	0.25 ug/ml	E2-LD	Rotenone
2014-03-11	48	0	0.25 ug/ml	E2-LD	Rotenone
2014-03-15	48	0	0.25 ug/ml	E2-LD	Rotenone
2014-03-09	48	0	0.5 ug/ml	E2-LD	Rotenone
2014-03-11	48	0.819672	0.5 ug/ml	E2-LD	Rotenone
2014-03-15	48	0	0.5 ug/ml	E2-LD	Rotenone
2014-03-09	68	0	0 ug/ml	E2-LD	Control
2014-03-11	68	0	0 ug/ml	E2-LD	Control
2014-03-15	68	0	0 ug/ml	E2-LD	Control
2014-03-09	68	1.07527	0.025 ug/ml	E2-LD	Rotenone
2014-03-11	68	1.6	0.025 ug/ml	E2-LD	Rotenone
2014-03-15	68	2.4	0.025 ug/ml	E2-LD	Rotenone
2014-03-09	68	0.787402	0.05 ug/ml	E2-LD	Rotenone
2014-03-11	68	1.55039	0.05 ug/ml	E2-LD	Rotenone
2014-03-15	68	0.813008	0.05 ug/ml	E2-LD	Rotenone
2014-03-09	68	0	0.1 ug/ml	E2-LD	Rotenone
2014-03-11	68	1.62602	0.1 ug/ml	E2-LD	Rotenone
2014-03-15	68	0.806452	0.1 ug/ml	E2-LD	Rotenone
2014-03-09	68	0	0.25 ug/ml	E2-LD	Rotenone
2014-03-11	68	0	0.25 ug/ml	E2-LD	Rotenone
2014-03-15	68	0	0.25 ug/ml	E2-LD	Rotenone
2014-03-09	68	0.787402	0.5 ug/ml	E2-LD	Rotenone
2014-03-11	68	0	0.5 ug/ml	E2-LD	Rotenone
2014-03-15	68	0	0.5 ug/ml	E2-LD	Rotenone
2014-03-09	0	0	0 ug/ml	E2-Oval	Control
2014-03-11	0	0	0 ug/ml	E2-Oval	Control
2014-03-15	0	0	0 ug/ml	E2-Oval	Control
2014-03-09	0	0	0.025 ug/ml	E2-Oval	Rotenone
2014-03-11	0	0	0.025 ug/ml	E2-Oval	Rotenone
2014-03-15	0	0	0.025 ug/ml	E2-Oval	Rotenone
2014-03-09	0	0	0.05 ug/ml	E2-Oval	Rotenone
2014-03-11	0	0	0.05 ug/ml	E2-Oval	Rotenone
2014-03-15	0	0	0.05 ug/ml	E2-Oval	Rotenone
2014-03-09	0	0	0.1 ug/ml	E2-Oval	Rotenone
2014-03-11	0	0	0.1 ug/ml	E2-Oval	Rotenone
2014-03-15	0	0	0.1 ug/ml	E2-Oval	Rotenone
2014-03-09	0	0	0.25 ug/ml	E2-Oval	Rotenone
2014-03-11	0	0	0.25 ug/ml	E2-Oval	Rotenone
2014-03-15	0	0	0.25 ug/ml	E2-Oval	Rotenone
2014-03-09	0	0	0.5 ug/ml	E2-Oval	Rotenone
2014-03-11	0	0	0.5 ug/ml	E2-Oval	Rotenone
2014-03-15	0	0	0.5 ug/ml	E2-Oval	Rotenone
2014-03-09	8	0	0 ug/ml	E2-Oval	Control
2014-03-11	8	0	0 ug/ml	E2-Oval	Control
2014-03-15	8	0	0 ug/ml	E2-Oval	Control
2014-03-09	8	0	0.025 ug/ml	E2-Oval	Rotenone
2014-03-11	8	0	0.025 ug/ml	E2-Oval	Rotenone
2014-03-15	8	0	0.025 ug/ml	E2-Oval	Rotenone
2014-03-09	8	0	0.05 ug/ml	E2-Oval	Rotenone
2014-03-11	8	0	0.05 ug/ml	E2-Oval	Rotenone
2014-03-15	8	0	0.05 ug/ml	E2-Oval	Rotenone
2014-03-09	8	0	0.1 ug/ml	E2-Oval	Rotenone
2014-03-11	8	0	0.1 ug/ml	E2-Oval	Rotenone
2014-03-15	8	0	0.1 ug/ml	E2-Oval	Rotenone
2014-03-09	8	0	0.25 ug/ml	E2-Oval	Rotenone
2014-03-11	8	0	0.25 ug/ml	E2-Oval	Rotenone
2014-03-15	8	0	0.25 ug/ml	E2-Oval	Rotenone
2014-03-09	8	0	0.5 ug/ml	E2-Oval	Rotenone
2014-03-11	8	0	0.5 ug/ml	E2-Oval	Rotenone
2014-03-15	8	0	0.5 ug/ml	E2-Oval	Rotenone
2014-03-09	10	0	0 ug/ml	E2-Oval	Control
2014-03-11	10	0	0 ug/ml	E2-Oval	Control
2014-03-15	10	0	0 ug/ml	E2-Oval	Control
2014-03-09	10	0	0.025 ug/ml	E2-Oval	Rotenone
2014-03-11	10	0	0.025 ug/ml	E2-Oval	Rotenone
2014-03-15	10	0	0.025 ug/ml	E2-Oval	Rotenone
2014-03-09	10	0	0.05 ug/ml	E2-Oval	Rotenone
2014-03-11	10	0	0.05 ug/ml	E2-Oval	Rotenone
2014-03-15	10	0	0.05 ug/ml	E2-Oval	Rotenone
2014-03-09	10	0	0.1 ug/ml	E2-Oval	Rotenone
2014-03-11	10	0	0.1 ug/ml	E2-Oval	Rotenone
2014-03-15	10	0	0.1 ug/ml	E2-Oval	Rotenone
2014-03-09	10	0	0.25 ug/ml	E2-Oval	Rotenone
2014-03-11	10	0	0.25 ug/ml	E2-Oval	Rotenone
2014-03-15	10	0	0.25 ug/ml	E2-Oval	Rotenone
2014-03-09	10	0	0.5 ug/ml	E2-Oval	Rotenone
2014-03-11	10	0	0.5 ug/ml	E2-Oval	Rotenone
2014-03-15	10	0	0.5 ug/ml	E2-Oval	Rotenone
2014-03-09	12	0	0 ug/ml	E2-Oval	Control
[truncated: 1,025 more rows]

## Sheet: Fig 4
Develomental Stage	Control (% relative abundance)	Control (% relative abundance)
Embryo	7.40741	93.4426
Emergence	4.32099	3.82514
Larvae	88.2716	2.73224
Number of individuals counted	162	183

## Sheet: Fig 5A
	Hatching Success (%)					Number of individuals counted for 3 replicates combined
Treatment Type	replicate 1	replicate 2	replicate 3	Mean	SEM
Control	94.8052	95.1613	92.3529	94.1065	0.882773	587
0.125ug/ml Rotenone + 0.15 g embryo	10.989	6.61765	13.9344	10.5137	2.1255	698
0.125ug/ml Rotenone + 0.9 g embryo	31.0345	33.7278	29.6089	31.4571	1.20764	493

## Sheet: Fig 5B
	Hatching Success (%)					Number of individuals counted for 3 replicates combined
Initial Treatment Type	replicate 1	replicate 2	replicate 3	Mean	SEM
Control	91.8239	92	96.7213	93.5151	1.60393	567
0.125ug/ml Rotenone + 0.15 g embryo	0	0	0	0	0	816
0.125ug/ml Rotenone + 0.9 g embryo	0	0	0	0	0	790

## Sheet: Fig 6
Replicate	Temperature (deg C)	Treatment type	Hatching Success (%)	Number of individuals counted for 3 replicates combined
1	4	rotenone	21.196	815
2	4	rotenone	0.7519
3	4	rotenone	10.557
1	4	control	89.84	929
2	4	control	90.323
3	4	control	94.208
1	22	rotenone	6.2802	526
2	22	rotenone	2.924
3	22	rotenone	0
1	22	control	81.532	504
2	22	control	80.46
3	22	control	79.63
